# Supplementary material for: Exploiting the T790M Gatekeeper: A Theoretical Blueprint for Non-Covalent Inhibition of in cis Triple-Mutant EGFR
Source: Pharmaceutics. 2026 Jul 10;18(7):842. doi: 10.3390/pharmaceutics18070842 (PMC13416115; doi:10.3390/pharmaceutics18070842)
Supplement: Supplementary file 1 [file pharmaceutics-18-00842-s001.zip]

Archive with 2 entries (2 files):
- File S1-Generated_100000_Molecules.xlsx
- Supplementary Information.pdf
