# Supplementary material for: Exploiting the T790M Gatekeeper: A Theoretical Blueprint for Non-Covalent Inhibition of in cis Triple-Mutant EGFR
Source: Pharmaceutics. 2026 Jul 10;18(7):842. doi: 10.3390/pharmaceutics18070842 (PMC13416115; doi:10.3390/pharmaceutics18070842)
Supplement: Supplementary file 1 [file pharmaceutics-18-00842-s001.zip › File S1-Generated_100000_Molecules.xlsx]

## Sheet: EGFR_100000
SMILES	Frags	Valid	Accurate	Desired	QSPRpred_Randomforest_classification_MorganFP_Model	SA
C=CC(=O)Nc1ccc(-c2ncnc3ccc(C#CC(C)(C)Nc4ccc(F)c(Cl)c4)c(F)c23)cc1	CC(C)C#Cc1ccc2ncncc2c1	1	1	1	0.63	3.05
Fc1ccc(Nc2ncnc3ccc(C4CN(c5ccc6ncnc(Br)c6c5)CCO4)cc23)cc1	C1COCCN1	1	1	1	0.54	3.19
O=S(=O)(CCNCCN1CCOCC1)c1ccc2ncnc(Nc3ccc(F)c(Cl)c3)c2c1	C1COCCN1	1	1	1	0.62	2.56
Fc1ccc(Nc2ncnc3ccc(-c4ncc5c6c(ccc5n4)OCCO6)cc23)cc1Cl	c1ncc2c3c(ccc2n1)OCCO3	1	1	1	0.6	2.64
C=CC(=O)NC(=O)c1c(C(=O)C=CCn2ccc3ccccc32)ccc2ncnc(Nc3ccc(F)c(Cl)c3)c12	C=CC=O.Cn1ccc2ccccc21	1	1	1	0.67	3.11
Cn1cc(-c2ncnc(-c3ccc4ncnc(Nc5ccc(F)cc5)c4c3)c2Cl)cn1	CN.Clc1cncnc1	1	1	1	0.53	2.67
Cc1cc2c(C(N)=O)nc(OC3CCOC(c4ccc5ncnc(Nc6ccc(F)cc6)c5c4)C3)nc2[nH]1	OCCCO.c1ncc2cc[nH]c2n1	1	1	1	0.53	3.8
C=CC(=O)Nc1cc(C2CC(c3ccc4ncnc(Nc5ccc(F)cc5N(C)C(C)=O)c4c3)CCS2(=O)=O)ccc1Cl	Clc1ccccc1.O=S1(=O)CCCCC1.c1ccc2ncncc2c1	1	1	1	0.63	4.02
O=C(NCN1CC(c2nnco2)C1)c1ccc2ncnc(Nc3ccc(F)cc3)c2c1	c1nnco1	1	1	1	0.62	2.76
C=CC(=O)NCC1C(C)NCCN1CCCCc1c(OCc2cccc3c(C#N)cncc23)ccc2ncnc(Nc3ccc(F)c(Cl)c3)c12	CO.N#Cc1cncc2ccccc12	1	1	1	0.5	4.23
Cc1ccc2nc(Oc3ccc4ncnc(Nc5cccc(F)c5)c4c3)ccc2c1F	Cc1ccc2ncccc2c1	1	1	1	0.56	2.43
Fc1ccc(Nc2ncnc3ccc(NC=Cc4ccc5c(c4)OCC5)cc23)cc1	c1ccccc1	1	1	1	0.55	2.53
C=CC(=O)Nc1cccc(N2C(=O)CN(C(C=CC(=O)Nc3cc(Cl)ccc3F)CN3CCNCC3)C(=O)c3cncnc32)c1	C=CC=O.CN1CC(=O)N(c2ccccc2)c2ncncc2C1=O.CN1CCNCC1	1	1	1	0.57	3.82
C=CC(=O)NCN1CCN(CN2CC(=O)N(c3ccccc3)c3ncncc3C2=O)CC1	CN1CCNCC1.O=C1NCC(=O)N(c2ccccc2)c2ncncc21	1	1	1	0.56	2.96
CC(O)(CO)c1cncnc1-c1ccc2ncnc(Nc3ccc(F)cc3)c2c1	CCO.c1cncnc1	1	1	1	0.64	3.06
C=CC(=O)NCCCCCc1ccc2c(Nc3ccc(Cl)cc3C=O)noc2c1	C=O.Clc1ccccc1.Nc1noc2ccccc12	1	1	1	0.56	2.71
Nc1[nH]nc2ccc(C(=O)Oc3ccc4ncnc(Nc5ccc(F)cc5)c4c3)cc12	Nc1[nH]nc2ccccc12	1	1	1	0.51	2.49
CC(CC(=O)c1ccc2ncnc(Nc3ccccc3)c2c1)CC(C)(C)C	CC(CC=O)CC(C)(C)C	1	1	1	0.62	2.69
C=CC(=O)Nc1ccc(Cc2ncnc(-c3c(N)ccc4[nH]cc(C=CC=O)c34)c2Cl)cc1	C=CC=O.Clc1cncnc1.c1ccc2[nH]ccc2c1	1	1	1	0.53	3.21
O=NNCCN1CCC(c2cc(F)c(Cl)cc2-c2ccc3ncnc(Nc4ccc(F)c(Cl)c4)c3c2)C1	CCC.Fc1ccccc1Cl	1	1	1	0.52	3.4
O=C(C=Cc1ccc2ncnc(Nc3ccc(F)c(Cl)c3)c2c1)N1CCOCC1	C1COCCN1	1	1	1	0.61	2.39
O=C(Cc1ncncc1-c1ccccc1Cl)c1ccc2ncnc(Nc3cccc(Cl)c3)c2c1	CC=O.Clc1ccccc1.c1cncnc1	1	1	1	0.6	2.56
C=CC(=O)NCCNc1nc(F)c2cc(Cl)c(C#CC(C)CF)c(F)c2n1	CC(C)C	1	1	1	0.52	4.02
Fc1ccc(Nc2ncnc3ccc(-c4ccc(-c5cncnc5)cc4)cc23)cc1	c1ccccc1.c1cncnc1	1	1	1	0.6	2.19
C=CC(=O)NCCOc1cc2ncnc(C(CNc3ccc(F)cc3)NC)c2cc1C(=O)CF	CNC.O=CCF.c1ccc2ncncc2c1	1	1	1	0.57	3.45
CC1(CCNC(=O)c2ccc3ncnc(Nc4ccc(F)cc4)c3c2)COC(N)=N1	CC(C)C	1	1	1	0.56	3.13
Nc1ccc2c(c1)OC(NC(=O)Cc1ccc3ncnc(Nc4ccc(F)cc4)c3c1)O2	c1ccccc1	1	1	1	0.56	3.12
O=C(O)CCCCNc1ncnc2ccc(C(C#CC(F)c3ccccc3Cl)=NO)cc12	CC#CC(=NO)c1ccc2ncncc2c1.Clc1ccccc1	1	1	1	0.51	3.48
C=CC(=O)NCCN(C)c1ncnc2c(C(=O)NCCOCC3CCN(CNC4Nc5ccc4cc5)CC3)c(OC)c(OC)cc12	CN1CCCCC1.CO.c1ccc2ncncc2c1	1	1	1	0.51	4.73
C=CC(=O)NCCOc1cccc2c1NCCN2Nc1ccc2ncnc(Nc3ccc(F)cc3)c2c1	c1ccccc1	1	1	1	0.67	2.98
Fc1ccc(Nc2ncnc3ccc(-c4cnc(Cc5cccc(Cl)c5)s4)cc23)cc1Cl	Cc1cccc(Cl)c1.c1cscn1	1	1	1	0.71	2.49
N#Cc1cnc2cc(CC(=O)c3ccc4ncnc(Nc5ccc(F)c(Cl)c5)c4c3)ccc2c1	CC=O.N#Cc1cnc2ccccc2c1	1	1	1	0.64	2.56
O=C(C#Cc1ccccc1Cl)c1ccc2ncnc(Nc3ccccc3)c2c1	C#CC.Clc1ccccc1	1	1	1	0.55	2.38
OC(COc1ccc2ncnc(Nc3ccc(F)cc3)c2c1)Cc1cc2ncncc2cn1	CC(O)CO.c1cc2ncncc2cn1	1	1	1	0.65	3.11
C=CC(=O)C(C)(CC)c1cc(Nc2ncnc3cc(ON)c(NC(=O)NC)cc23)c(Br)cc1F	C=CC=O.Fc1cccc(Br)c1.c1ccc2ncncc2c1	1	1	1	0.55	3.75
CC(C#Cc1ccc2ncncc2c1)(CF)Cc1ccc2ncnc(Nc3ccc(F)cc3)c2c1	CC(C)C#Cc1ccc2ncncc2c1	1	1	1	0.56	3.42
Fc1ccc(Nc2ncnc3ccc(C4CNC(c5cccc(F)c5Cl)CO4)cc23)cc1Cl	C1COCCN1.Fc1ccccc1Cl	1	1	1	0.52	3.53
CCC(C)Oc1ccc(S(=O)(=O)O)c(-c2cc3ncnc(Nc4ccc(F)cc4)c3cc2C2OCC(O)(Cl)C2O)c1	O=S(=O)(O)c1ccccc1.OC1COCC1O	1	1	1	0.6	4.28
N#Cc1cnc2cccc(CC(=O)c3ccc4ncnc(Nc5ccc(F)c(Cl)c5)c4c3)c2c1	CC=O.N#Cc1cnc2ccccc2c1	1	1	1	0.52	2.55
Fc1ccc(Nc2ncnc3ccc(OC(c4ccc5ncncc5c4)C4CNCCN4)cc23)cc1Cl	C1CNCCN1.CO.c1ccc2ncncc2c1	1	1	1	0.52	3.68
N#CCC(=O)OCCNC(=O)c1ccc2ncnc(Nc3ccc(F)cc3)c2c1	N#CCC(=O)O	1	1	1	0.63	2.37
Fc1cccc(-c2cocn2)c1-c1ccnc(-c2ccc3ncnc(Nc4ccccc4)c3c2)c1	Fc1ccccc1.c1ccncc1.c1cocn1	1	1	1	0.5	2.69
CC(=O)CCc1ncnc2cnc(CNc3ccc4ncnc(Nc5ccc(F)cc5)c4c3)cc12	CCC(C)=O.CNC.c1cc2cncnc2cn1	1	1	1	0.55	2.73
O=C(c1ccc2c(c1)CCCC2)c1ccc2ncnc(Nc3ccccc3)c2c1	C=O.c1ccc2c(c1)CCCC2	1	1	1	0.52	2.14
Fc1ccc(Nc2ncnc3ccc(CNCCN4CCOCC4)cc23)cn1	C1COCCN1	1	1	1	0.54	2.44
Fc1ccc(Nc2ncnc3ccc(-c4cccc(-c5cccc(C(F)(F)F)c5Cl)n4)cc23)cc1	Clc1ccccc1.FC(F)F.c1ccncc1	1	1	1	0.57	2.48
O=C(c1ccc2ncnc(Nc3ccc(F)cc3)c2c1)N1CCOCC1	C1COCCN1	1	1	1	0.64	2.05
NC(=O)CCC=Cc1ccc2ncnc(Nc3ccc(F)c(Cl)c3)c2c1	Fc1ccccc1Cl.NC=O	1	1	1	0.6	2.42
Fc1ccc(Nc2ncnc3ccc(-c4ccnc(-c5ccc6c(c5)OCO6)c4)cc23)cc1Cl	c1ccc2c(c1)OCO2.c1ccncc1	1	1	1	0.55	2.44
Fc1ccc(Nc2ncnc3ccc(C4CCc5ccccc5C4)cc23)cc1	c1ccccc1	1	1	1	0.6	2.62
C=CC(=O)Nc1ccc(N2CCN(CC(O)(CO)C(O)C(O)C(O)Cc3cccc(Br)c3)CC2)cc1	Brc1ccccc1.CC(O)C(O)C(O)C(O)CO.CN	1	1	1	0.52	3.96
O=C(F)C=CC(Nc1ccc2ncnc(Nc3ccc(F)c(Cl)c3)c2c1)c1cncnc1	C=CC=O.Cc1cncnc1	1	1	1	0.61	3.49
CN1CCN(Cc2c(Cl)cccc2Cl)C(Cc2ccc3ncnc(Nc4ccc(F)cc4)c3c2)C1	CN1CCNCC1.Clc1cccc(Cl)c1	1	1	1	0.62	2.97
O=C(Nc1ccc2ncnc(Nc3ccc(F)c(Cl)c3)c2c1)Nc1ccccc1-c1ccccc1N1CCOCC1	C1COCCN1	1	1	1	0.55	2.54
O=C(ON1CCOCC1)c1ccc2ncnc(Nc3ccc(F)c(Cl)c3)c2c1	C1COCCN1	1	1	1	0.65	2.51
O=NC1COCC(Nc2ccccc2F)N1c1ccc2ncnc(Nc3ccc(F)c(Cl)c3)c2c1	C1COCCN1	1	1	1	0.68	3.75
CC(=O)c1cc2c(Nc3ccc(F)c(Cl)c3)ncnc2cc1-c1ccc2cc(C#N)cnc2c1	CC=O.N#Cc1cnc2ccccc2c1	1	1	1	0.63	2.66
O=C(c1ccc2ncnc(CO)c2c1)c1ccc2ncnc(Nc3ccc(F)c(Cl)c3)c2c1	C=O.CO.c1ccc2ncncc2c1	1	1	1	0.6	2.57
O=C(O)Cc1cc(C2CCC(c3ccc4ncnc(Nc5ccc(F)c(Cl)c5)c4c3)N2)ccn1	C1CCNC1.CC=O.c1ccncc1	1	1	1	0.68	3.54
O=C(Nc1ccc2ncnc(Nc3ccc(Cl)c(Cl)c3)c2c1)C1CCC(CN2CCNCC2)CC1	CCCCC.CN1CCNCC1	1	1	1	0.59	2.52
Fc1ccc(Nc2ncnc3ccc(Nc4cc5cccc6c5n4CCC6)cc23)cc1	c1ccccc1	1	1	1	0.6	2.58
CNC(=O)C=C(C=CC=O)C(=O)c1ccc2ncnc(Nc3ccc(F)cc3)c2c1	C=CC=O.CNC	1	1	1	0.6	2.95
O=S(=O)(c1ccc2ncnc(Nc3ccc(F)c(Cl)c3)c2c1)c1ccccc1N1CCOCC1	C1COCCN1	1	1	1	0.64	2.46
CN(C#N)C=CC(=O)Nc1ccc2ncnc(Nc3ccc(F)c(Cl)c3)c2c1	C=CC=O.CNC	1	1	1	0.71	2.77
O=CC(=CNc1cnccn1)Nc1ccc2ncnc(Nc3ccc(F)cc3)c2c1	C=CC=O.c1cnccn1	1	1	1	0.53	2.82
N#CC(C(=O)O)c1ccc2ncnc(Nc3ccc(F)cc3)c2c1	N#CCC(=O)O	1	1	1	0.62	2.79
O=C(Cc1cc(O)c2nc[nH]c2c1)Nc1ccc2ncnc(Nc3ccc(F)c(Cl)c3)c2c1	c1ccc2[nH]cnc2c1	1	1	1	0.54	2.65
O=C(NCCc1ccc2c(c1)OCO2)NCc1ccc2ncnc(Nc3ccc(F)cc3)c2c1	c1ccccc1	1	1	1	0.63	2.34
Fc1ccc(Nc2ncnc3ccc(-c4ncc(-c5ccccc5)cn4)cc23)cc1Cl	c1ccccc1.c1cncnc1	1	1	1	0.63	2.25
CC(=O)CCCC(=O)Oc1ccc2ncnc(Nc3ccc(F)c(Cl)c3)c2c1	CC(=O)CCCC=O	1	1	1	0.77	2.32
Fc1ccc(Nc2ncnc3ccc(NCC4CNCc5ccccc54)cc23)cc1	c1ccccc1	1	1	1	0.57	2.9
COc1cc2ncnc(Nc3ccc(CC4CN(C)CC(C(N)=O)N4)nc3)c2cc1SC	C=O.CC1CN(C)CCN1.c1ccc2ncncc2c1	1	1	1	0.51	3.85
C=C(C(=O)OC#CCC(=O)NO)N(c1cc(F)cc(Br)c1)c1ccc2ncnc(Nc3ccccc3)c2c1	C=CC=O.Fc1cccc(Br)c1.c1ccc2ncncc2c1	1	1	1	0.57	3.34
O=C(c1ccc2ncnc(Nc3ccc(F)c(Cl)c3)c2c1)N1CCOCC1	C1COCCN1.Fc1ccccc1Cl	1	1	1	0.68	2.17
N#Cc1cc2ccccc2nc1CC(=O)c1ccc2ncnc(Nc3ccc(F)c(Cl)c3)c2c1	CC=O.N#Cc1cnc2ccccc2c1	1	1	1	0.64	2.57
COc1cc(Cl)ccc1C(C#CC(=NON)c1cc2c(NCCCN(C)C)ncnc2cc1N)OCCN(C)CCC=CC=C1OCC1C1CC1	CC#CC(=NO)c1ccc2ncncc2c1.Clc1ccccc1	1	1	1	0.53	4.89
O=C(Nc1ccc2ncnc(Nc3ccc(F)cc3)c2c1)N1CCN(Cc2c(Cl)cccc2Cl)CC1	CN1CCNCC1.Clc1cccc(Cl)c1	1	1	1	0.65	2.35
N#CCC(c1ccncc1)c1cc2ncnc(Nc3ccc(F)c(Cl)c3)c2cc1-c1cnc[nH]1	CCC#N.c1c[nH]cn1.c1ccncc1	1	1	1	0.72	3.48
O=S(=O)(C(=CC=CCCN1CCOCC1)CCc1ccc(F)cn1)c1ccc2ncnc(Nc3ccc(F)c(Cl)c3)c2c1	C1COCCN1	1	1	1	0.58	3.26
N#CC(C#N)c1cc([N+](=O)[O-])sc1-c1ccc2ncnc(Nc3ccc(F)c(Cl)c3)c2c1	N#CCC#N.O=[N+]([O-])c1cccs1	1	1	1	0.67	3.12
O=C(Cc1cccc(O)c1)c1ccc2ncnc(Nc3ccc(F)cc3)c2c1	C=O.Cc1cccc(O)c1	1	1	1	0.58	2.13
FC(F)(F)CCOCc1ccc2ncnc(Nc3cccc(Cl)c3)c2c1	CCO.Clc1ccccc1.FC(F)F	1	1	1	0.56	2.32
CC(C)C#Cc1ccc2nc(-c3ccc4ncnc(Nc5ccc(F)c(Cl)c5)c4c3)ncc2c1	CC(C)C#Cc1ccc2ncncc2c1	1	1	1	0.62	2.72
O=C(c1ccc2ncnc(Nc3ccc(F)cc3)c2c1)c1ncc2cc(Cc3ccc(F)c(Cl)c3)cn2n1	Cc1cc2cncnn2c1.Fc1ccccc1Cl	1	1	1	0.58	2.91
NC1=NC(=O)C(OCCCCNC(=O)c2ccc3ncnc(Nc4ccc(F)c(Cl)c4)c3c2)S1	NC1=NC(=O)CS1	1	1	1	0.62	3.29
Fc1ccc(Nc2ncnc3ccc(CC4CNCC(Cc5ccc6c(c5)OC5CC65)O4)cc23)cc1	CC1CNCC(C)O1.c1ccc2c(c1)OC1CC21	1	1	1	0.54	4.01
C=CC(=O)c1c(Br)ccc(CN(C)Cc2ccc3ncnc(Nc4ccc(F)c(Cl)c4)c3c2)c1F	C=CC=O.CNC.Fc1cccc(Br)c1	1	1	1	0.67	2.83
Fc1ccc(Nc2ncnc3ccc(-c4ccc5c(c4)oc4cncnc45)c(-c4cccnc4)c23)cc1Cl	c1ccccc1	1	1	1	0.57	2.93
C=CC(=O)NCC(C#CC(=NO)c1ccc2ncncc2c1)c1ccc(F)c(Cl)c1	CC#CC(=NO)c1ccc2ncncc2c1.Clc1ccccc1	1	1	1	0.57	3.69
COc1ccc(C=O)c(-c2ccc3ncnc(Nc4ccc(F)c(Cl)c4)c3c2)c1	C=O.Fc1ccccc1Cl	1	1	1	0.69	2.33
CCn1cc(CNC(=O)c2ccc3ncnc(Nc4ccc(F)cc4)c3c2)c2cccc(CC(N)=O)c21	c1ccccc1	1	1	1	0.64	2.6
Fc1ccc(Nc2ncnc3ccc4c(c23)CC(Cc2cccc(CBr)c2)C=NNC4)cc1Cl	CBr	1	1	1	0.58	3.67
N#CC(C=O)C(Oc1ccc2ncnc(Nc3ccc(F)cc3)c2c1)C(c1ncncc1Cl)N1CCNCC1	CN1CCNCC1.CO.Clc1cncnc1.N#CCC=O	1	1	1	0.5	4.22
O=C(C=Cc1c(F)cccc1Br)c1ccc2ncnc(Nc3ccc(F)cc3)c2c1	C=CC=O.Fc1cccc(Br)c1	1	1	1	0.53	2.4
Fc1ccc(Nc2ncnc3ccc(N4CCOCC4)cc23)cc1	C1COCCN1	1	1	1	0.57	2.05
O=C(CC1COCCN1)c1ccc2ncnc(Nc3ccccc3)c2c1	C1COCCN1	1	1	1	0.6	2.88
C=CC(=O)Nc1ncnc2c(COCOCCCC)cc(C)c(-c3cccc(Br)c3)c12	Brc1ccccc1.COCO.c1ccc2ncncc2c1	1	1	1	0.55	2.97
Fc1ccc(Nc2ncnc3ccc(Cc4ccc5c(c4)OCC5)cc23)cc1	c1ccccc1	1	1	1	0.67	2.26
O=CC(=Cc1ncnc2ccc(-c3ccc(F)cc3Br)cc12)c1ccc2ncnc(Nc3ccccc3)c2c1	C=CC=O.Fc1cccc(Br)c1.c1ccc2ncncc2c1	1	1	1	0.52	2.95
Fc1ccc(Nc2ncnc3ccc(C4CCN(Nc5ccncn5)CC4)cc23)cc1	C1CCNCC1.Nc1ccncn1	1	1	1	0.51	2.67
Fc1ccc(Nc2ncnc3ccc(-c4ncc[nH]4)cc23)cc1Cl	c1c[nH]cn1	1	1	1	0.69	2.37
C=CC(=O)Nc1c(-c2nc(-c3c(F)cccc3Br)ncc2C(=O)C=C)ccc2ncnc(Nc3ccc(F)cc3)c12	C=CC=O.Fc1cccc(Br)c1	1	1	1	0.7	3.21
C=CC(=O)NCCNCCNc1ncnc2ccc(C(C#CC(F)c3cccc(Cl)c3)=NOOC)cc12	CC#CC(=NO)c1ccc2ncncc2c1.Clc1ccccc1	1	1	1	0.61	3.91
Fc1ccc(Nc2ncnc3ccc(-c4cn5c(n4)CCC5)cc23)cc1Cl	c1c[nH]cn1	1	1	1	0.65	2.49
C=CC(=O)NCCNCCNc1ncnc2ccc(N3CCS(=O)(=O)C(c4cccc(Cl)c4)C3)cc12	Clc1ccccc1.O=S1(=O)CCNCC1.c1ccc2ncncc2c1	1	1	1	0.54	3.52
Cn1cc(-c2ccc3ncnc(Nc4ccc(F)c(F)c4)c3c2)c(-c2cncnc2)n1	CNC.c1cncnc1	1	1	1	0.51	2.62
COc1cccc(Nc2ncnc3ccc(C(=O)Cc4ccc5cc(C#N)cnc5c4)cc23)c1	CC=O.N#Cc1cnc2ccccc2c1	1	1	1	0.62	2.49
C=CC(=O)c1ccccc1-c1ccc2ncnc(Nc3ccc(F)c(Cl)c3)c2c1C	C=CC=O.c1ccccc1	1	1	1	0.56	2.58
Fc1ccc(Nc2ncnc3ccc(-c4ncc5c(n4)-c4ccccc4CC5)cc23)cc1Cl	c1ccccc1	1	1	1	0.59	2.49
COc1cc(Nc2ncnc3ccc(C(=O)Cc4nc5ccccc5cc4C#N)cc23)ccc1F	CC=O.N#Cc1cnc2ccccc2c1	1	1	1	0.51	2.59
O=C(CCc1ccc(S(=O)(=O)O)cc1)c1ccc2ncnc(Nc3ccc(F)c(Cl)c3)c2c1	CCC=O.O=S(=O)(O)c1ccccc1	1	1	1	0.69	2.35
Fc1ccc(Nc2ncnc3ccc(-c4ccc5c(c4)-c4ncncc4C5)cc23)cc1Cl	c1ccccc1	1	1	1	0.62	2.6
O=C(NCN1COC=CC1=O)c1ccc2ncnc(Nc3ccccc3)c2c1	COC=CC=O	1	1	1	0.54	2.79
Cc1cc(C)cc(CCN2CCN(CCc3ccc4ncnc(Nc5ccc(F)c(Cl)c5)c4c3)CC2)c1	CN1CCNCC1.Cc1cc(C)cc(C)c1	1	1	1	0.56	2.47
Cc1c(CN2CCNCC2)cnn1CCNC(=O)c1ccc2ncnc(Nc3ccc(F)c(Cl)c3)c2c1	CN1CCNCC1.Cc1ccn[nH]1	1	1	1	0.56	2.69
O=C(Cc1cc(-c2ccccc2)cc2ccnn12)c1ccc2ncnc(Nc3ccc(F)c(Cl)c3)c2c1	CC=O.c1ccccc1.c1ccn2nccc2c1	1	1	1	0.65	2.77
CC(Cc1ccc2ncnc(Nc3ccc(F)c(Cl)c3)c2c1)C(=O)C=Cc1c(F)cccc1Br	C=CC=O.Fc1cccc(Br)c1	1	1	1	0.65	3.18
Fc1ccc(Nc2ncnc3ccc(-c4coc(Cn5cccn5)n4)cc23)cc1	Cn1cccn1.c1cocn1	1	1	1	0.61	2.53
Fc1ccc(Nc2ncnc3ccc(OCC=Cc4ncc5ncccc5n4)cc23)cc1Cl	c1cnc2cncnc2c1	1	1	1	0.61	2.73
Fc1ccc(Nc2ncnc3ccc(C4COc5ccccc5N4Cl)cc23)cc1	c1ccccc1	1	1	1	0.6	2.99
Cc1ccccc1Cc1ccc2ncnc(Nc3ccc(F)c(Cl)c3)c2c1	Cc1ccccc1C	1	1	1	0.53	2.11
O=C(COc1ccc2ncnc(Nc3ccc(F)c(Cl)c3)c2c1)N1CCOCC1	C1COCCN1	1	1	1	0.64	2.26
Fc1ccc2c(c1)OCC2c1ccc2ncnc(Nc3cccc(Br)c3)c2c1	c1ccccc1	1	1	1	0.63	2.93
O=C(NCCN1CCOCC1)c1ccc2ncnc(Nc3ccc(F)cc3)c2c1	C1COCCN1	1	1	1	0.56	2.15
O=C(Nc1ncncc1N1CCOCC1)c1ccc2ncnc(Nc3ccc(F)c(Cl)c3)c2c1	C1COCCN1	1	1	1	0.6	2.59
O=C(c1ccc2ncnc(Nc3ccccc3)c2c1)C1CC(c2cnc(Nc3ccc(F)c(Cl)c3)nc2)CCN1	C1CCNCC1.c1cncnc1	1	1	1	0.57	3.53
Nc1ccc(Nc2ncnc3ccc(C(=O)OCc4cc[nH]c4)cc23)cc1	Cc1cc[nH]c1.O=CO	1	1	1	0.54	2.46
C=CC(=O)NCCC1NCCC1c1cc(Cl)ccc1-c1ccc2ncnc(-c3ccccc3F)c2c1	C1CCNC1.Clc1ccccc1.Fc1ccccc1.c1ccc2ncncc2c1	1	1	1	0.56	3.61
Fc1ccc(-c2c(N3CCOCC3)ccc3ncnc(Nc4ccc(F)c(Cl)c4)c23)cc1	C1COCCN1	1	1	1	0.56	2.46
Fc1ccc(Nc2ncnc3ccc(-c4cc5cccnc5[nH]4)cc23)cc1Cl	c1cnc2[nH]ccc2c1	1	1	1	0.66	2.41
Fc1ccc(Nc2ncnc3ccc(-c4nc5nc(Cn6ccnc6)ncc5s4)cc23)cc1	CNC.c1ncc2scnc2n1	1	1	1	0.56	2.86
C=CC(=O)Nc1ncnc2ccc(C(O)C#CC(C)(C)C3=CC=C(Cl)C(=O)CC=C3)cc12	CC(C)C	1	1	1	0.52	4.08
CN(C)CCN1CCC(Nc2ncnc3ccc(C(C#CCc4cccc(Cl)c4)=NON)cc23)CC1	CC#CC(=NO)c1ccc2ncncc2c1.Clc1ccccc1	1	1	1	0.56	3.13
Cn1c(Cl)cc2nc(F)c(NC(=O)c3ccc4ncnc(Nc5ccc(F)c(Cl)c5)c4c3)cc21	Cn1ccc2ncccc21	1	1	1	0.61	2.83
Fc1ccc(Nc2ncnc3ccc(-c4cccc(CC(F)(F)F)c4)cc23)cc1	Cc1ccccc1.FC(F)F	1	1	1	0.58	2.22
O=C(c1ccc2ncnc(Nc3ccccc3)c2c1)N1CCOCC1	C1COCCN1	1	1	1	0.53	1.99
O=C(Cc1cccc(Cl)c1-c1ccc2ncnc(Nc3ccc(F)cc3)c2c1)NO	CC(=O)NO.Clc1ccccc1	1	1	1	0.6	2.38
O=C(c1ccc2ncnc(Nc3ccc(F)cc3)c2c1)c1c(F)cccc1F	C=O.Fc1cccc(F)c1	1	1	1	0.65	2.14
O=C(Nc1ccc2c(c1)Cc1cn[nH]c1-2)c1ccc2ncnc(Nc3ccc(F)c(Cl)c3)c2c1	c1ccccc1	1	1	1	0.59	2.63
O=CCc1cccc(Cl)c1-c1cncnc1-c1ccc2ncnc(Nc3ccc(Cl)c(Cl)c3)c2c1	CC=O.Clc1ccccc1.c1cncnc1	1	1	1	0.52	2.81
CC(CCOC(=O)N1CCOCC1c1ncccn1)c1ccc2ncnc(Nc3cccc(Cl)c3)c2c1	C1COCCN1.c1cncnc1	1	1	1	0.59	3.61
C=C1C(=O)OCC1c1ccc2ncnc(Nc3ccc(F)cc3)c2c1	C=C1CCOC1=O	1	1	1	0.53	2.99
Fc1ccc(Nc2ncnc3ccc(OCc4ccno4)cc23)cc1Cl	c1cnoc1	1	1	1	0.62	2.42
Fc1ccc(Nc2ncnc3ccc(-c4sc(-c5ccccc5F)cc4Br)cc23)cc1	Brc1ccsc1.Fc1ccccc1	1	1	1	0.56	2.46
C=CC(=O)CCC(=CC=Cc1ccc(Br)cc1F)NC(=O)c1ccc2ncnc(Nc3cccc(Cl)c3)c2c1	C=CC=O.Fc1cccc(Br)c1	1	1	1	0.61	3.11
Fc1ccc(Nc2ncnc3ccc(-c4cccc5oc6ccccc6c45)cc23)cc1	c1ccccc1	1	1	1	0.65	2.25
O=C(C=CCn1cc(C2CC2)c2ccccc21)Nc1ccc2ncnc(Nc3ccc(F)cc3)c2c1	C=CC=O.Cn1ccc2ccccc21	1	1	1	0.52	2.6
O=C(Cc1ccc2ncnc(Nc3ccc(F)c(Cl)c3)c2c1)Nc1ccc2c(c1)NCC2	c1ccccc1	1	1	1	0.62	2.45
CC#CC(=O)Cc1ccc2ncnc(Nc3ccc(F)c(Cl)c3)c2c1	CC#CC=O.Fc1ccccc1Cl	1	1	1	0.8	2.63
Fc1ccc(Nc2ncnc3ccc(-c4ccc(OC(F)(F)F)cc4)cc23)cc1	c1ccccc1	1	1	1	0.53	2.11
COCCC=CNN(C)CC1=CC(Cc2ccc3ncnc(Nc4cccc(F)c4)c3c2)CC1	CC.CNC	1	1	1	0.51	3.76
O=C(c1ccc2ncnc(Nc3ccccc3)c2c1)C(F)(F)F	O=CCF	1	1	1	0.51	2.13
C=CC(=O)NCCc1c(F)ccc(-c2ccc3ncnc(C=CC(=O)c4ccc5ncnc(Nc6ccc(F)cc6)c5c4)c3c2)c1Br	C=CC=O.Fc1cccc(Br)c1.c1ccc2ncncc2c1	1	1	1	0.65	3.22
CC(C)(Cc1ccc2ncnc(Nc3ccc(F)c(Cl)c3)c2c1)S(C)(=O)=O	CC(C)(C)S(C)(=O)=O	1	1	1	0.74	2.57
CC(C)(COc1ccc(O)cc1CC(=O)NO)c1ccc2ncnc(Nc3ccccc3)c2c1	CC(=O)NO.CC(C)C.Oc1ccc(O)cc1	1	1	1	0.56	2.62
Fc1ccc(Nc2ncnc3ccc(CCN4CCOCC4)cc23)cc1Cl	C1COCCN1	1	1	1	0.64	2.22
C=CC(=O)NCC(=O)c1cc2ncnc(Nc3ccc(F)cc3)c2cc1C(=O)CN1CCOCC1	C1COCCN1	1	1	1	0.78	2.75
Fc1ccc(Nc2ncnc3ccc(-c4ccccc4N4CCOCC4)cc23)cc1	C1COCCN1	1	1	1	0.52	2.18
C=CC(=O)NCC(=O)Nc1cccc(CC(CC(=O)c2ccc(NC(=O)C=C)cc2CNC(=O)C=C)c2ccc3ncnc(N)c3c2)c1Br	Brc1ccccc1.CCCC=O.c1ccc2ncncc2c1	1	1	1	0.55	3.86
O=Nc1cccc(Cl)c1CC#CC(=NO)c1ccc2ncnc(Nc3ccc(F)cc3)c2c1	CC#CC(=NO)c1ccc2ncncc2c1.Clc1ccccc1	1	1	1	0.74	3.06
O=C(NCC(Cl)=CC=CC(=O)N1CCc2ccccc21)c1ccc2ncnc(Nc3ccc(F)cc3)c2c1	c1ccccc1	1	1	1	0.72	2.83
N#Cc1c(COCc2ccccc2-c2ccc3ncnc(Nc4ccc(F)cc4)c3c2)ncc2ccccc12	CO.N#Cc1cncc2ccccc12	1	1	1	0.59	2.69
CC(C)(C)CCc1cc2ncnc(Nc3ccc(F)c(Cl)c3)c2cc1C=O	C=O.CCC(C)(C)C	1	1	1	0.78	2.64
N#CC(C#N)=Cc1cc2c(Nc3ccc(F)c(Cl)c3)ncnc2cc1-c1csc([N+](=O)[O-])c1	N#CCC#N.O=[N+]([O-])c1cccs1	1	1	1	0.66	3.13
Fc1ccc(Nc2ncnc3ccc(CCOc4ccc5cc[nH]c5c4)cc23)cc1	c1ccccc1	1	1	1	0.57	2.31
O=C(CCCNC(=O)c1ccc2ncnc(Nc3ccc(F)cc3)c2c1)CC(=O)Nc1ccc(F)c(Cl)c1	C=O.Fc1ccccc1Cl	1	1	1	0.61	2.46
C=CC(=O)NCCCCC1CN(c2cc3ncnc(N)c3cc2-c2ccc(F)cc2Br)CCC1C(=O)C=C	C=CC=O.Fc1cccc(Br)c1.c1ccc2ncncc2c1	1	1	1	0.59	3.93
C=CC(=O)NCC=CC=CCOc1ncnc2ccc(C(=O)NCc3ccc(F)cc3)nc12	c1cnc2cncnc2c1	1	1	1	0.5	2.95
C=CC(=O)c1c(C2CCCC(O)C2)ccc2ncnc(Nc3ccc(F)c(F)c3)c12	OC1CCCCC1	1	1	1	0.59	3.54
C=CC(=O)NCC(=O)NCCNOCC(C(=O)c1ccc2ncncc2c1)=C(OCCF)c1ccc2ncnc(Nc3ccc(F)c(Cl)c3)c2c1	C=C(C=O)CO	1	1	1	0.62	3.64
Fc1ccc(Nc2ncnc3ccc(N4N=CC5c6ccccc6C54)cc23)cc1	c1ccccc1	1	1	1	0.56	3.41
NC(C=O)Cc1ccc(Br)c(-c2ccc3ncnc(Nc4ccc(Br)c(Cl)c4)c3c2)c1F	CC(N)C=O.Fc1cccc(Br)c1	1	1	1	0.59	3.32
N#Cc1cnc2c(-c3ccc(F)c(Cl)c3F)ccc(-c3ccc4ncnc(Nc5ccc(F)cc5)c4c3)c2c1	Fc1cccc(F)c1.N#Cc1cnc2ccccc2c1	1	1	1	0.57	2.8
C=CC(=O)Nc1ncccc1C(=O)CN1CC2CC1C(c1ncnc3ccc(-c4ccc(F)c(Cl)c4)cc13)O2	C1OC2CNC1C2.Fc1ccccc1Cl.c1ccc2ncncc2c1	1	1	1	0.63	4.82
Fc1ccc(Nc2ncnc3ccc(OCN4CC(c5cccc(Cl)c5F)C4)cc23)cc1	C1CNC1.Fc1ccccc1Cl	1	1	1	0.57	2.51
Clc1cccc(Nc2ncnc3ccc(-c4cnccc4-c4cc5nccn5cn4)cc23)c1	c1cc2nccn2cn1.c1ccncc1	1	1	1	0.66	2.74
Nc1ccc(-c2ccc3ncnc(Nc4ccc(F)cc4)c3c2)c(C2(N3CCCCC3)CCOCC2)c1	C1CCNCC1.C1CCOCC1.c1ccccc1	1	1	1	0.5	2.83
NC(=CC1=c2c([nH]c3cnccc23)=C=C(Cc2ccc3ncnc(Nc4ccc(F)cc4)c3c2)C=CC=C1)OC(=O)c1cnoc1	c1cnoc1	1	1	1	0.58	4.52
C=CC(=O)Nc1c(-c2cc(Cl)c3ncc(C#N)c(F)c3c2)ccc2ncnc(Nc3ccc(F)c(Cl)c3)c12	N#Cc1cnc2c(Cl)cccc2c1	1	1	1	0.67	3.15
Fc1ccc(Nc2ncnc3ccc(Oc4cc(Cl)ccc4CC=CN4CCOCC4)cc23)cc1	C1COCCN1	1	1	1	0.66	2.74
O=CC1CNC(CN=Cc2ccc3ncnc(Nc4ccc(F)cc4)c3c2)CO1	C1COCCN1	1	1	1	0.56	3.77
CC(CC=O)CC(O)NC(=O)CCC(=O)c1ccc2ncnc(NC3=CC=CC(Cl)C=C3)c2c1	CCC(C)CC=O.NC(=O)CCC=O	1	1	1	0.56	4.35
Fc1ccc(Nc2ncnc3ccc(-c4n[nH]c5c4Cc4ccccc4-5)cc23)cc1	c1ccccc1	1	1	1	0.53	2.42
Fc1ccc(CN2CC(F)CC2c2ccc3ncnc(Nc4cccc(Cl)c4)c3c2)cc1Cl	FC1CCNC1	1	1	1	0.58	3.3
N#CC(C#N)Oc1ccc(-c2ccc3ncnc(Nc4ccc(F)c(Cl)c4)c3c2)c(Br)c1O	N#CCC#N.Oc1cccc(Br)c1O	1	1	1	0.54	3.05
O=NC(c1ccc2ncnc(Nc3ccc(F)cc3)c2c1)c1nnc(F)s1	c1nncs1	1	1	1	0.56	3.41
Fc1ccc(Nc2ncnc3cc(CN4CCNCC4)c(-c4ccc5c(c4)OC(F)(F)O5)cc23)cc1Cl	CNC.FC1(F)Oc2ccccc2O1	1	1	1	0.62	2.9
Fc1ccc(Nc2ncnc3ccc(CC4COCCN4)cc23)cc1	C1COCCN1	1	1	1	0.65	2.85
O=C(CCc1ncc2c(Cc3ccc(Cl)cc3)ccn2n1)Nc1ccc2ncnc(Nc3ccc(F)cc3)c2c1	Cc1ccn2ncncc12.Clc1ccccc1	1	1	1	0.54	2.75
O=C(NCCCc1c(F)ccc(Cl)c1Br)c1ccc2ncnc(Nc3ccc(F)c(Cl)c3)c2c1	Fc1ccc(Cl)c(Br)c1	1	1	1	0.6	2.56
CCS(=O)(=O)c1ccc(-c2ccc3ncnc(Nc4ccc(F)cc4)c3c2)cc1Cl	CCS(=O)(=O)c1ccccc1	1	1	1	0.73	2.27
C=CC(=O)Nc1ccc(NC(=O)C=Cc2ncnc3ccc(Cc4ccccc4Br)cc23)cc1	C=CC=O.Cc1ccccc1Br.c1ccc2ncncc2c1	1	1	1	0.56	2.61
Fc1ccc(Nc2ncnc3ccc(C4(c5n[nH]c6c5Cc5ccccc5-6)CC4)cc23)cc1Cl	c1ccccc1	1	1	1	0.55	2.91
Cc1c(N(C=CC(=O)Br)C(=O)CCC2COCCN2)ccc2ncnc(Nc3ccc(F)c(Cl)c3)c12	C1COCCN1.C=CC=O	1	1	1	0.59	3.89
N#Cc1cnc2cc(CNC(=O)c3ccc4ncnc(Nc5ccc(F)c(Cl)c5)c4c3)ccc2c1	CNC.N#Cc1cnc2ccccc2c1	1	1	1	0.59	2.5
Fc1ccc(Nc2ncnc3ccc(N4CCOC(c5ccc(F)c(Cl)c5)C4)cc23)cc1Cl	C1COCCN1.Fc1ccccc1Cl	1	1	1	0.59	2.96
Oc1cc2c(SS)c[nH]c2cc1-c1ccc2ncnc(Nc3ccc(F)c(Cl)c3)c2c1	SS.c1ccc2[nH]ccc2c1	1	1	1	0.51	2.92
O=C(c1ccc2ncnc(Nc3ccc(F)c(Cl)c3)c2c1)C1CCc2cccc3ccn1c23	c1ccccc1	1	1	1	0.61	3.15
C=CC(=O)c1ccc2ncnc(Nc3cc(F)cc(Br)c3)c2c1	C=CC=O.Fc1cccc(Br)c1	1	1	1	0.62	2.44
O=C(Cc1ccc2ncnc(Nc3ccc(F)c(Cl)c3)c2c1)NC1CCc2ccccc2C1	c1ccccc1	1	1	1	0.56	2.81
O=C1CSC(N2CCC(c3ccc(Cc4ccc5ncnc(Nc6ccc(F)c(Cl)c6)c5c4)c(Br)c3)=N2)=N1	Cc1ccc(C2=NN(C3=NC(=O)CS3)CC2)cc1	1	1	1	0.66	3.12
Clc1cccc(Nc2ncnc3ccc(N4CCOCC4)cc23)c1	C1COCCN1	1	1	1	0.61	2.1
O=S1(=O)CCCC(Nc2ncnc3ccc(Nc4cccc(Cl)c4)cc23)C1	Clc1ccccc1.O=S1(=O)CCCCC1.c1ccc2ncncc2c1	1	1	1	0.71	2.87
O=C(Cc1cc(-c2ccc(F)c(Cl)c2F)cc2cncnc12)c1ccc2ncnc(Nc3ccccc3)c2c1	CC=O.Fc1cccc(F)c1Cl.c1ccc2ncncc2c1	1	1	1	0.53	2.82
Clc1ccc(Nc2ncnc3ccc(-c4ccno4)cc23)cc1Cl	c1cnoc1	1	1	1	0.57	2.35
C=CC(=O)NNC=C(C=CCC(=O)NCCCCc1nccs1)C1CNCCC1c1ccc2ncnc(-c3ccccc3F)c2c1	C1CCNCC1.Fc1ccccc1.c1ccc2ncncc2c1.c1cscn1	1	1	1	0.5	4.3
O=C1NCCNCC1c1ccc(-c2ccc3ncnc(Nc4ccc(F)cc4)c3c2)c(F)c1	Fc1ccccc1.O=C1CCNCCN1	1	1	1	0.53	3.06
c1ccc(Nc2ncnc3ccc(OCC4=[SH]c5ccccc5N4)cc23)cc1	C1=[SH]c2ccccc2N1.CO	1	1	1	0.5	2.98
O=C(NCc1cn2c3c(cccc13)CCC2)c1ccc2ncnc(Nc3cccc(Cl)c3)c2c1	c1ccccc1	1	1	1	0.63	2.54
Fc1ccc(Nc2ncnc3ccc(OC=CC=Cc4c[nH]cn4)cc23)cc1Cl	c1c[nH]cn1	1	1	1	0.56	3.13
O=C(NCCNCN1CCc2ccccc2C1)c1ccc2ncnc(Nc3ccccc3)c2c1	c1ccccc1	1	1	1	0.53	2.44
C=CC(=O)c1cc2c(Nc3ccc(F)cc3)ncnc2cc1C1COCCN1	C1COCCN1.C=CC=O	1	1	1	0.68	3.28
Nc1ncncc1C(COc1ccc2ncnc(Nc3ccc(F)c(Cl)c3)c2c1)=NNc1ccccc1	CO.Nc1ncncc1C=NNc1ccccc1	1	1	1	0.57	2.78
CC(C)CCNCCc1c(-c2nc3oc4ccccc4c3cc2Br)ccc2ncnc(Nc3ccc(F)c(Cl)c3)c12	c1ccccc1	1	1	1	0.55	3.11
CC(=O)c1cc2c(Nc3ccccc3)ncnc2cc1-c1ccc2cc(C#N)cnc2c1	CC=O.N#Cc1cnc2ccccc2c1	1	1	1	0.54	2.51
C=CC(=O)C=CC(C)=Cc1cccnc1Nc1ncnc2ccc(-c3cc(Cl)c(F)cc3CC3=CCNC3=O)cc12	CCC(N)=O.Fc1ccccc1Cl.c1ccc2ncncc2c1	1	1	1	0.59	3.6
O=C(O)c1ccc2[nH]cnc2c1C(=O)c1ccc2ncnc(Nc3ccc(F)c(Cl)c3)c2c1	c1ccc2[nH]cnc2c1	1	1	1	0.58	2.66
C=CC(=O)NC1CCC(Oc2ccc(C(=O)c3cnc4[nH]cc(C(C)N)c4c3)cc2)CC1	C1CCCCC1.C=O.CCN.c1cnc2[nH]ccc2c1	1	1	1	0.56	3.21
CC(C)(C)CC(=O)c1ccc2ncnc(Nc3ccc(Cl)cc3)c2c1	CC(C)C	1	1	1	0.59	2.17
C=CC(=O)NC(C)(C)C#Cc1ccc2c(-c3ccccc3-c3ccccc3)ncnc2c1	CC(C)C	1	1	1	0.5	2.7
COC1COCCN1c1ccc2ncnc(Nc3ccc(F)cc3Cl)c2c1	C1COCCN1	1	1	1	0.54	3.08
O=C(NCNc1ncc[nH]1)c1ccc2ncnc(Nc3ccc(F)c(Cl)c3)c2c1	c1c[nH]cn1	1	1	1	0.58	2.67
Fc1ccc(Nc2ncnc3ccc(C4(Cl)COCC(OBr)N4)cc23)cc1Cl	C1COCCN1	1	1	1	0.52	4.03
CC(C)(C#Cc1ccc2cncnc2c1)Cc1ccc2ncnc(Nc3ccc(F)c(Cl)c3)c2c1	CC(C)C	1	1	1	0.58	2.94
N#CCc1cc2ncnc(NC3=CC=CC3)c2cc1CC=O	CC#N.CC=O	1	1	1	0.54	3.33
N#CC(C#N)Oc1cc(C(C#N)C(N)=O)c(Cc2ccc3ncnc(Nc4ccc(F)cc4)c3c2)cc1O	N#CCC#N.N#CCCN.Oc1ccccc1O	1	1	1	0.57	3.75
Cc1cncc(-c2ccc3ncnc(Nc4ccc(F)c(Cl)c4)c3c2)c1	Cc1cccnc1	1	1	1	0.51	2.23
Fc1ccc(Cc2cc(-c3cncnc3)c3ncnc(Nc4ccc(F)c(Cl)c4)c3c2)cc1	Fc1ccccc1.c1cncnc1	1	1	1	0.59	2.57
c1ccc(Nc2ncnc3ccc(ON4CCOCC4)cc23)cc1	C1COCCN1	1	1	1	0.54	2.38
O=C(NN1CCOCC1)c1ccc2ncnc(Nc3ccc(F)cc3)c2c1	C1COCCN1	1	1	1	0.55	2.28
C=CC(=O)NCCCCc1c(Cl)cccc1Cc1ncncc1C#Cc1ccccc1	Cc1ncncc1C#Cc1ccccc1.Clc1ccccc1	1	1	1	0.51	2.82
Fc1ccc(Nc2ncnc3ccc(-c4ccc(F)c(Cl)c4F)cc23)cc1	Fc1cccc(F)c1Cl	1	1	1	0.59	2.23
CC(C)(O)C(C)(C)Cc1ccc2ncnc(Nc3ccc(F)c(Cl)c3)c2c1	CC(C)C	1	1	1	0.56	2.55
O=Cc1ccc2ncnc(Nc3ccc(F)c(Cl)c3)c2c1	C=O.Fc1ccccc1Cl	1	1	1	0.64	2.16
O=C(c1ccc2ncnc(Nc3ccc(F)c(Cl)c3)c2c1)N1CCCC(Cc2ccccc2Cl)C1	C1CCNCC1.Cc1ccccc1Cl	1	1	1	0.61	2.83
C=CC(=O)c1cc2c(Nc3ccc(F)c(Cl)c3)ncnc2cc1-c1ccsc1	C=CC=O.c1ccsc1	1	1	1	0.75	2.67
Clc1cccc(Nc2ncnc3ccc(-c4ncccc4Br)cc23)c1	Brc1cccnc1	1	1	1	0.63	2.24
C=CC(=O)Nc1c(N2CCOCC2)ccc2ncnc(Nc3ccc(F)c(Cl)c3)c12	C1COCCN1	1	1	1	0.77	2.68
Cc1c(CN2CCNCC2)cnn1C(=O)c1ccc2ncnc(Nc3ccc(F)c(Cl)c3)c2c1	CN1CCNCC1.Cc1ccn[nH]1	1	1	1	0.59	2.75
Fc1ccc(Nc2ncnc3ccc(Cc4cccc5c4CCO5)cc23)cc1	c1ccccc1	1	1	1	0.63	2.33
CNCCc1cc2c(Nc3ccc(F)c(Cl)c3)ncnc2cc1C=CC=O	C=CC=O.CNC	1	1	1	0.8	2.75
CC(CC(=O)c1ccc2ncnc(Nc3ccc(F)c(Cl)c3)c2c1)C(=O)F	CC(C)C	1	1	1	0.75	2.96
O=C(Nc1ncc[nH]1)c1ccc2ncnc(Nc3ccc(F)c(Cl)c3)c2c1	c1c[nH]cn1	1	1	1	0.66	2.39
COc1c(F)cc(OC(=O)c2ccc3ncnc(Nc4ccc(F)c(Cl)c4)c3c2)cc1OO	c1ccccc1	1	1	1	0.58	2.65
CS(=O)(=O)C(C=O)c1ncnc2ccc(C3CCN(c4ccc5ncnc(Nc6ccccc6)c5c4)CC3)cc12	C1CCNCC1.CS(=O)(=O)CC=O.c1ccc2ncncc2c1	1	1	1	0.52	3.42
Fc1ccc(Nc2ncnc3ccc(-c4cnc[nH]4)cc23)cc1	c1c[nH]cn1	1	1	1	0.6	2.25
O=C(Nc1cc2c(c(-c3ccncc3)c1)OCO2)c1ccc2ncnc(Nc3cccc(Cl)c3)c2c1	c1ccc2c(c1)OCO2.c1ccncc1	1	1	1	0.55	2.53
CNCc1cc2ncnc(Nc3ccccc3)c2cc1C1CO1	CC.CNC	1	1	1	0.64	2.88
C=CC(=O)Nc1nc(-c2ccccc2Cl)c2cc(C(C=C)=C(C)N=C(C=CCC(=O)NO)C3N=CN3C)ccc2n1	CC(=O)NO.Clc1ccccc1.c1ccc2ncncc2c1	1	1	1	0.5	4.37
Fc1ccc(Nc2ncnc3ccc(-c4c[nH]c5ncccc45)cc23)cc1	c1cnc2[nH]ccc2c1	1	1	1	0.56	2.26
O=C(NC1CCCN(Cc2ccc3ncnc(Nc4ccc(F)cc4)c3c2)C1)c1ccc2ncnc(Nc3ccc(F)cc3)c2c1	CN1CCCCC1.NC=O.c1ccc2ncncc2c1	1	1	1	0.62	3.12
Cc1ccc(CNC(=O)c2ccc3ncnc(Nc4cncc(Br)c4)c3c2NCNc2ccc(-c3cccc4ccccc34)cn2)cc1Cl	Cc1ccccc1.c1ccc2ccccc2c1	1	1	1	0.5	3.11
Nc1cc2ncnc(C3CCN(C(=O)c4ccc5ncnc(Nc6ccccc6)c5c4)C3)c2cc1-c1ccc(F)c(Cl)c1	C1CCNC1.Fc1ccccc1Cl.c1ccc2ncncc2c1	1	1	1	0.63	3.27
O=Cc1c(NC(F)(F)Cl)cccc1N1CCN(c2ccc3ncnc(Nc4cccc(Cl)c4)c3c2)CC1	C1CNCCN1.C=O	1	1	1	0.52	2.9
O=C(CCc1cc(-c2cncnc2)cc2cc[nH]c12)c1ccc2ncnc(Nc3ccccc3)c2c1	CCC=O.c1ccc2[nH]ccc2c1.c1cncnc1	1	1	1	0.53	2.72
O=C(NCc1cccc2c1OC1CC21)c1ccc2ncnc(Nc3ccc(F)c(Cl)c3)c2c1	c1ccccc1	1	1	1	0.57	3.31
C=CC(=O)CCCc1c(C2COCCN2Cl)ccc2ncnc(Nc3ccccc3)c12	C1COCCN1	1	1	1	0.6	3.53
O=CC(CC(=O)O)c1ccccc1-c1ccc2ncnc(Nc3ccc(F)cc3)c2c1	O=CCCC(=O)O.c1ccccc1	1	1	1	0.61	2.92
Fc1ccc(Nc2ncnc3ccc(Cc4ccc(Br)c(Cl)c4F)cc23)cc1Cl	Fc1cccc(Br)c1Cl	1	1	1	0.53	2.49
O=C(C=CC1COCCN1)c1ccc2ncnc(Nc3ccc(F)cc3)c2c1	C1COCCN1.C=CC=O	1	1	1	0.61	3.14
Fc1ccc(Nc2ncnc3ccc(-c4cccc(-c5ccccc5)n4)cc23)cc1	c1ccccc1.c1ccncc1	1	1	1	0.5	2.06
NS(=O)(=O)c1cc2c(cc1-c1ccc3ncnc(Nc4ccc(F)c(Cl)c4)c3c1)NC(=O)C2	NS(=O)(=O)c1ccc2c(c1)CC(=O)N2	1	1	1	0.6	2.71
Fc1ccc(Nc2ncnc3ccc(N4CCOCC4)cc23)cc1Cl	C1COCCN1	1	1	1	0.63	2.18
C=CC(=O)NCc1c(N2CCOCC2)ccc2ncnc(Nc3ccc(F)cc3)c12	C1COCCN1	1	1	1	0.63	2.6
CC(Cc1ccc2ncnc(Nc3ccc(F)c(Cl)c3)c2c1)C(=O)NO	CC(C)C	1	1	1	0.7	2.8
O=C(NCCOCc1ccc2[nH]ccc2c1)c1ccc2ncnc(Nc3cccc(Cl)c3)c2c1	CO.c1ccc2[nH]ccc2c1	1	1	1	0.65	2.44
Fc1ccc(Nc2ncnc3ccc(-c4cnc(N5CCOCC5)nc4)cc23)cc1	CCO.c1cncnc1	1	1	1	0.57	2.33
Fc1cccc(Nc2ncnc3ccc(-c4ccc5c(c4)CCC5)cc23)c1	c1ccccc1	1	1	1	0.57	2.14
Nc1cc(OC(=O)Nc2ccc3ncnc(Nc4ccc(F)cc4)c3c2)c(F)c(Cl)c1F	Fc1cccc(F)c1Cl	1	1	1	0.61	2.63
NC1CCN(c2ccc3ncnc(Nc4ccc(F)cc4)c3c2)CC1F	NC1CCNCC1	1	1	1	0.56	3.12
O=C(CN(SS)c1ccc2ncnc(Nc3ccc(F)c(Cl)c3)c2c1)NOF	SS	1	1	1	0.61	3.29
Fc1ccc2c(c1)oc1c(-c3ccc4ncnc(Nc5ccccc5)c4c3)ncnc12	c1ccccc1	1	1	1	0.51	2.5
O=C(Cc1n[nH]cc1-c1ccc(Cl)cc1)c1ccc2ncnc(Nc3ccc(F)c(Cl)c3)c2c1	Clc1ccccc1.c1cn[nH]c1	1	1	1	0.63	2.71
C#Cc1ccc(C2CNCC(C=CC(=O)Nc3ccc4ncnc(Nc5ccc(F)c(F)c5)c4c3)C2)cc1	C#Cc1ccccc1.C1CCNCC1.C=CC=O	1	1	1	0.59	3.7
N#CC(C(=O)c1ccc2ncnc(Nc3ccc(F)c(Cl)c3)c2c1)c1ccc2c(c1)CCN2	N#CCC=O.c1ccc2c(c1)CCN2	1	1	1	0.54	3.15
C=CC(=O)Nc1ncncc1-c1cccc(-c2ccccc2)n1	c1ccccc1.c1ccncc1	1	1	1	0.59	2.34
CN(C=CC=O)CCCNC(=O)c1ccc2ncnc(Nc3ccc(F)cc3)c2c1	C=CC=O.CNC	1	1	1	0.57	2.62
CC(C#COc1ccc2ncnc(Br)c2c1)Cc1ccc2ncnc(Nc3ccc(F)cc3)c2c1	CC(C)C	1	1	1	0.54	3.44
Clc1cccc(Nc2ncnc3ccc(OCC4CNCCN4)cc23)c1	C1CNCCN1.CO	1	1	1	0.63	2.92
Fc1ccc(Nc2ncnc3ccc(ON4CCOCC4)cc23)cc1	C1COCCN1	1	1	1	0.6	2.43
Fc1ccc(Nc2ncnc3ccc(-c4c[nH]c5ncccc45)cc23)cc1Cl	c1cnc2[nH]ccc2c1	1	1	1	0.64	2.37
CC(=Cc1cc(F)cc(NC(=O)C=O)n1)c1ccc2ncnc(Nc3ccc(F)c(Cl)c3)c2c1	NC=O.c1ccncc1	1	1	1	0.75	3
Fc1ccc(Nc2ncnc3ccc(Cc4ncc5c(n4)Sc4ccccc4CN5)cc23)cc1Cl	Cc1ncc2c(n1)Sc1ccccc1CN2	1	1	1	0.5	2.96
O=C(Cc1ncncc1-c1ccccc1F)c1ccc2ncnc(Nc3cccc(Cl)c3)c2c1	Fc1ccccc1.c1cncnc1	1	1	1	0.61	2.57
O=[N+]([O-])CCc1cc(-c2ccc3ncnc(Nc4ccc(F)c(Cl)c4)c3c2)ccc1S(=O)(=O)O	CC[N+](=O)[O-].O=S(=O)(O)c1ccccc1	1	1	1	0.58	2.71
C(=C1CCCO1)c1ccc2ncnc(Nc3ccc(-c4ccccc4-c4ccccn4)cc3)c2c1	CCCO.c1ccccc1.c1ccncc1	1	1	1	0.52	2.65
CCn1ccc2cccc(-c3ccc4ncnc(Nc5ccc(F)cc5)c4c3)c21	c1ccccc1	1	1	1	0.64	2.34
C=CC(=O)NCOc1ncnc2ccc(-c3c(Br)cc(F)cc3C=CC(=O)CC(=O)NC(=O)c3ccccc3NC(F)(F)F)cc12	C=CC=O.Fc1cccc(Br)c1.c1ccc2ncncc2c1	1	1	1	0.54	3.52
Cc1cc(CC2COCCN2CCNC(=O)c2ccc3ncnc(Nc4ccc(F)cc4)c3c2)c[nH]1	C1COCCN1.Cc1c[nH]c(C)c1	1	1	1	0.51	3.27
Fc1ccc(Nc2ncnc3ccc(C4NCCCC4OC(F)(F)F)cc23)cc1	FC(F)F.OC1CCCNC1	1	1	1	0.54	3.39
O=C(C#CCCc1ccc(F)c(Cl)c1)c1ccc2ncnc(Nc3ccc(F)c(Cl)c3)c2c1	CC#CC=O.Fc1ccccc1Cl	1	1	1	0.61	2.69
C=CC(=O)Nc1cc(-c2ccc3n[nH]c(C=C(C(=O)c4cccnc4F)C(C)CCCn4cccn4)c3c2)ccc1F	C=CC=O.CNC.Fc1ccccc1.c1ccc2n[nH]cc2c1	1	1	1	0.54	3.82
O=C(NCCc1ccccc1F)c1ccc2ncnc(Nc3ccc(F)c(Cl)c3)c2c1	c1ccccc1	1	1	1	0.61	2.18
Fc1ccc(Nc2ncnc3ccc(-c4nnc(N5CCOCC5)o4)cc23)cc1	C1COCCN1	1	1	1	0.61	2.45
CC(C)(C#Cc1ncnc2ccccc12)c1ccc2ncnc(Nc3ccc(F)c(Cl)c3)c2c1	CC(C)C	1	1	1	0.56	2.8
CC(=O)CS(=O)(=O)c1ccc2ncnc(Nc3cc(N)c(Cl)cn3)c2c1	CC.Nc1ccncc1Cl	1	1	1	0.61	2.69
ON=C(C#CC(O)c1ccc2ncnc(Nc3ccc(F)c(Cl)c3)c2c1)c1ccc2ncncc2c1Br	OCC#CC(=NO)c1ccc2ncncc2c1	1	1	1	0.61	3.69
O=C(c1ccc2ncnc(Nc3cccc(Cl)c3)c2c1)N1CCOC(c2ccc(F)c(Cl)c2)C1	C1COCCN1.Fc1ccccc1Cl	1	1	1	0.6	2.89
COc1ccc(Nc2ncnc3ccc(CC(C)C#Cc4ncnc5ccccc45)cc23)cc1Cl	CC(C)C	1	1	1	0.55	3.22
Fc1c(Cl)cccc1C1CN(c2ccc3ncnc(Nc4cccc(Cl)c4)c3c2)CCO1	C1COCCN1.Fc1ccccc1Cl	1	1	1	0.5	2.94
C=CC(=O)Nc1ncnc2ccc(C(C#CC(CN3CCNCC3)(c3ccncc3)c3cccc(Cl)c3)=NO)cc12	CC#CC(=NO)c1ccc2ncncc2c1.CN1CCNCC1.Clc1ccccc1.c1ccncc1	1	1	1	0.59	3.91
O=C(O)Cc1cc2c(Nc3ccc(F)c(Cl)c3)ncnc2cc1-c1ccsc1	CC=O.c1ccsc1	1	1	1	0.76	2.54
CCCN(C)C=CC(=O)Nc1ccc2ncnc(Nc3cccc(Br)c3)c2c1	C=CC=O.CNC	1	1	1	0.52	2.61
O=C(NCC1CNc2ccccc21)c1ccc2ncnc(Nc3ccc(F)cc3)c2c1	c1ccccc1	1	1	1	0.52	2.84
O=C(c1ccc(F)c(Cl)c1)c1ccc2ncnc(Nc3ccc(F)cc3)c2c1	C=O.Fc1ccccc1Cl	1	1	1	0.65	2.1
C=CC(=O)c1cc(Nc2ncnc3ccc(-c4ccc(F)cc4Br)cc23)ccc1OC	C=CC=O.Fc1cccc(Br)c1.c1ccc2ncncc2c1	1	1	1	0.63	2.49
C=C1C(=O)OC(Cl)C1c1ccc2ncnc(Nc3ccc(F)c(Cl)c3)c2c1	C=C1CCOC1=O	1	1	1	0.56	3.52
O=C(CCc1ccncc1Cc1ccccc1)Oc1ccc2ncnc(Nc3ccc(F)cc3)c2c1	Cc1cccnc1.c1ccccc1	1	1	1	0.59	2.45
C=CC(=O)c1cc(Br)cc(F)c1Nc1cc2ncnc(N)c2cc1OC1(NCCN(C)C)CCN(C)CC1	C1CCNCC1.C=CC=O.Fc1cccc(Br)c1.c1ccc2ncncc2c1	1	1	1	0.56	3.53
Cc1cc(CC2COC(c3ccc4ncnc(Nc5ccc(F)c(Cl)c5)c4c3)CN2C)c[nH]1	C1COCCN1.Cc1c[nH]c(C)c1	1	1	1	0.58	3.75
CN1CC2CC(c3ccc4ncncc4c3-c3ccc4ncnc(Nc5ccc(F)cc5)c4c3)CC2C1	CN1CC2CCCC2C1.c1ccc2ncncc2c1	1	1	1	0.58	3.59
C=CC(=O)NCN(CCc1cnn2ccc(CN3CCN(c4ncc(Cl)cn4)CC3)cc12)c1ccccc1	CN1CCNCC1.Clc1cncnc1.c1ccccc1.c1ccn2nccc2c1	1	1	1	0.56	3.14
O=C(c1ccc2ncnc(Nc3ccc(F)c(Cl)c3)c2c1)N1CCOCC1OC(F)(F)F	C1COCCN1.OC(F)(F)F	1	1	1	0.62	3.24
O=C(Cc1cccc(Cl)c1-c1ccc2ncnc(Nc3ccc(F)c(Cl)c3)c2c1)NO	CC(=O)NO.Clc1ccccc1	1	1	1	0.62	2.49
N#Cc1cnc2c(Cl)cc(-c3ccc4ncnc(Nc5ccc(F)c(Cl)c5)c4c3)cc2c1F	N#Cc1cnc2c(Cl)cccc2c1	1	1	1	0.62	2.71
CNCC(C=CC=O)NC(=O)c1ccc2ncnc(Nc3ccc(F)cc3)c2c1	C=CC=O.CNC	1	1	1	0.6	3.16
CC(=CC(=O)c1ccc2ncnc(Nc3cccc(Cl)c3)c2c1)c1cccc(Cl)c1F	C=CC.C=O.Fc1ccccc1Cl	1	1	1	0.58	2.5
CC(C)(C)C(C=O)Cc1ccc2ncnc(Nc3ccc(F)c(Cl)c3)c2c1	CC(C)C	1	1	1	0.7	3.08
C=C(C=O)c1ccc(Br)c(C2(c3ccc4ncnc(Nc5ccc(F)c(Cl)c5)c4c3)CNC2)c1F	C1CNC1.C=CC=O.Fc1cccc(Br)c1	1	1	1	0.57	3.29
Fc1ccc(Nc2ncnc3ccc(-c4ncnc5c4NCc4ccccc4-5)cc23)cc1Cl	c1ccccc1	1	1	1	0.55	2.75
O=CN1CCOCC1c1ccc2ncnc(Nc3ccc(F)cc3)c2c1	C1COCCN1	1	1	1	0.61	3.06
N#Cc1cnc2cc(CC(=O)c3ccc4ncnc(Nc5ccc(Cl)cc5)c4c3)ccc2c1	CC=O.N#Cc1cnc2ccccc2c1	1	1	1	0.56	2.46
O=C1C2Oc3cccc(-c4ccc5ncnc(Nc6ccc(F)cc6)c5c4)c3C12	c1ccccc1	1	1	1	0.57	3.28
CCCc1ccc(F)c(CNC(=O)c2ccc3ncnc(Nc4cccc(Cl)c4)c3c2)c1F	CCC.CNC.Fc1cccc(F)c1	1	1	1	0.63	2.42
C=CC(=O)c1cnc2[nH]cc(-c3ncc(-c4ccc5ncnc(Nc6ccc(F)c(Cl)c6)c5c4)[nH]3)c2c1	C=CC=O.c1c[nH]cn1.c1cnc2[nH]ccc2c1	1	1	1	0.69	3.02
OC1COCC(OCl)C1Oc1ccc2ncnc(Nc3ccccc3)c2c1	OC1COCC(O)C1O	1	1	1	0.56	3.63
O=C(Nc1ccc2ncnc(Nc3ccc(F)cc3)c2c1)c1ccc(F)c(Cl)c1F	Fc1cccc(F)c1Cl	1	1	1	0.5	2.27
Fc1ccc(Nc2ncnc3ccc(N4CCN(Cc5ccn6nccc6c5)CC4)cc23)cc1Cl	CNC.c1ccn2nccc2c1	1	1	1	0.59	2.7
NN1CCOC(Cc2ccc3ncnc(Nc4ccc(F)c(Cl)c4)c3c2)C1	C1COCCN1	1	1	1	0.68	3.1
CC(=O)c1cc2c(Nc3ccc(F)cc3)ncnc2cc1-c1ccc2cc(C#N)cnc2c1	CC=O.N#Cc1cnc2ccccc2c1	1	1	1	0.52	2.56
O=C(c1ccc2ncnc(Nc3ccc(F)cc3)c2c1)c1cccc(Cl)c1F	C=O.Fc1ccccc1Cl	1	1	1	0.58	2.17
C=C(C=O)c1c(C2CNC2c2ccc3ncnc(Nc4ccccc4)c3c2)cc(F)c(Cl)c1F	C1CNC1.C=CC=O.Fc1cccc(F)c1Cl	1	1	1	0.59	3.86
O=C(NCCOC1CCN1C(=O)c1cnc[nH]1)c1ccc2ncnc(Nc3ccc(F)c(Cl)c3)c2c1	c1c[nH]cn1	1	1	1	0.68	3.31
C=CC(=O)Nc1c2cccc1-c1cc3c(ncnc3cc1C#CC(C)CF)C=CC=C2	CC(C)C	1	1	1	0.54	5.47
C=CC(=O)NCCOC(=O)CCCON=C(C#CC(=O)c1cccc(Cl)c1)c1ccc2ncncc2c1	CC#CC(=NO)c1ccc2ncncc2c1.Clc1ccccc1	1	1	1	0.5	3.21
Clc1cccc(Nc2ncnc3ccc(CCN4CCOCC4)cc23)c1	C1COCCN1	1	1	1	0.66	2.15
C=CC(=O)Nc1c(C(=O)NCCc2csc3nc(-c4cccc(F)c4Cl)ncc23)ccc2ncnc(Nc3ccc(F)c(Cl)c3)c12	Fc1ccccc1Cl.c1ncc2ccsc2n1	1	1	1	0.57	3.25
CC(C#Cc1ccc2ncncc2c1)CCN1CCCC(c2ccc3ncnc(Nc4ccccc4)c3c2)C1	CC(C)C#Cc1ccc2ncncc2c1.CN1CCCCC1	1	1	1	0.51	3.6
C=C(C(=O)Nc1ccc2ncnc(Nc3ccc(F)cc3)c2c1)C1(c2ncccn2)COCCN1	C1COCCN1.C=CC=O.c1cncnc1	1	1	1	0.5	3.56
O=C(NCCNCc1ccc(F)c(Cl)c1F)c1ccc2ncnc(Nc3ccc(F)c(Cl)c3)c2c1	Fc1cccc(F)c1Cl	1	1	1	0.63	2.56
O=C(NCc1cc(-c2ccccc2F)c[nH]1)c1ccc2ncnc(Nc3ccc(F)c(Cl)c3)c2c1	Fc1ccccc1.c1cc[nH]c1	1	1	1	0.59	2.58
O=C(c1ccc2ncnc(Nc3ccc(F)c(Cl)c3)c2c1)N1CCC(NC(F)(F)F)C(F)C1	NC1CCNCC1	1	1	1	0.63	3.5
CNCC(=O)N(C=CC=O)Cc1ccc2ncnc(Nc3ccc(F)cc3)c2c1	C=CC=O.CNC	1	1	1	0.65	2.85
C=C(C=O)c1cc2ncnc(Nc3ccc(F)cc3)c2cc1C(=O)NC	C=CC=O.CNC	1	1	1	0.66	2.66
Fc1cc(Cn2cnc(-c3ccc4ncnc(Nc5cccc(Cl)c5)c4c3)c2)ccc1-c1ccccc1Cl	CN.Clc1ccccc1.Fc1ccccc1	1	1	1	0.62	2.59
O=C(CCCOc1ccccc1Br)Nc1ccc2ncnc(Nc3ccc(F)c(Cl)c3)c2c1	c1ccccc1	1	1	1	0.69	2.27
COc1ccc(CC=Cc2ncnc3ccc(C(C#CC(=O)F)=NON(c4cccc(Cl)c4)c4cc5c(O)c(c4)-c4cccc(c4)NC5=O)cc23)cc1Cl	CC#CC(=NO)c1ccc2ncncc2c1.Clc1ccccc1	1	1	1	0.51	5.05
Fc1ccc(Nc2ncnc3cc(-c4c(F)cccc4Cl)c(OCCN4CCNCC4)cc23)cc1	CN1CCNCC1.CO.Fc1cccc(Cl)c1	1	1	1	0.53	2.58
CC(Cc1ncc2sccc2n1)C(O)c1ccc2ncnc(Nc3ccc(F)c(Cl)c3)c2c1	CC(C)CO.c1ncc2sccc2n1	1	1	1	0.58	3.54
O=C(CN1CCOCC1)c1ccc2ncnc(Nc3ccc(F)c(Cl)c3)c2c1	C1COCCN1	1	1	1	0.63	2.26
C=CC(=O)Nc1cc2c(Nc3ccc(Br)cc3F)ncnc2cc1OCCCn1cccc1	C=CC=O.Fc1cccc(Br)c1.c1ccc2ncncc2c1	1	1	1	0.93	2.74
O=C(Nc1ccc2ncccc2c1)c1ccc2ncnc(Nc3ccc(F)c(Cl)c3)c2c1	NC=O.c1ccc2ncccc2c1	1	1	1	0.65	2.21
O=C(C=Cc1cccc(-n2cccn2)c1)Nc1ccc2ncnc(Nc3ccc(F)c(Cl)c3)c2c1	C=CC=O.c1ccccc1.c1cn[nH]c1	1	1	1	0.58	2.54
O=Cc1ccc(CCCOC(=O)c2ccc3ncnc(Nc4ccc(F)c(Cl)c4)c3c2)c(C(F)(F)F)c1F	C=O.FC(F)F.Fc1ccccc1	1	1	1	0.54	2.88
C[S+]([O-])CCCCCNC(=O)c1ccc2ncnc(Nc3ccc(F)cc3)c2c1	CC[S+](C)[O-]	1	1	1	0.59	3.08
O=C(NCCc1c[nH]cn1)c1ccc2ncnc(Nc3ccc(F)c(Cl)c3)c2c1	c1c[nH]cn1	1	1	1	0.62	2.52
Fc1cccc(Nc2ncnc3ccc(N4CCOCC4)cc23)c1	C1COCCN1	1	1	1	0.53	2.11
O=C(C=CCn1ccc2ccccc21)c1ccc2ncnc(Nc3ccc(F)c(Cl)c3)c2c1	C=CC=O.Cn1ccc2ccccc21	1	1	1	0.69	2.58
Fc1ccc(Nc2ncnc3ccc(OCc4ccc5[nH]ccc5c4)cc23)cc1	CO.c1ccc2[nH]ccc2c1	1	1	1	0.65	2.23
Fc1ccc(Nc2ncnc3ccc(C4COc5ccccc5O4)cc23)cc1	c1ccccc1	1	1	1	0.5	2.71
O=C(NCCc1ccc2c(c1)CCC2)c1ccc2ncnc(Nc3ccc(F)c(Cl)c3)c2c1	c1ccccc1	1	1	1	0.6	2.32
Fc1cc(Cc2c(Nc3ncnc4ccc(-n5ccnc5)cc34)ccc(F)c2Cl)ccn1	c1c[nH]cn1	1	1	1	0.51	2.85
N#CC(C(=O)c1ccc2ncnc(Nc3ccc(F)cc3)c2c1)N1CCNC(Oc2ccccc2O)C1	C1CNCCN1.N#CCC=O.Oc1ccccc1O	1	1	1	0.52	3.75
C=C(C=O)c1ccc(CNc2ccc3ncnc(Nc4ccc(F)c(Cl)c4)c3c2)cc1NC	C=CC=O.CNC	1	1	1	0.51	2.79
O=S1(=O)CCNC(c2cccc(Cl)c2-c2ccc3ncnc(Nc4ccc(F)c(Cl)c4)c3c2)C1	Clc1ccccc1.O=S1(=O)CCNCC1	1	1	1	0.56	3.29
CC(C=O)Cc1cc2ncnc(Nc3ccc(F)cc3)c2cc1CN1CCC1	CC(C)C=O.CCN	1	1	1	0.65	2.99
C=CC(=O)Nc1cc(Cl)ccc1C(=O)N1CC(c2cccc(Cl)c2F)C1	C1CNC1.Fc1ccccc1Cl	1	1	1	0.52	2.35
C=CC(=O)Nc1nc2nc(-c3c(-c4ccncc4-c4ccc5ncnc(Nc6ccccc6)c5c4OC)ccc(F)c3Cl)ncc2s1	Fc1ccccc1Cl.c1ccncc1.c1ncc2scnc2n1	1	1	1	0.55	3.38
O=C1c2c(Cc3ccc4ncnc(Nc5ccc(F)c(Cl)c5)c4c3)c[nH]c2CCN1N1CCCC1	C1CCNC1.Cc1c[nH]c2c1C(=O)NCC2	1	1	1	0.54	3.05
C=CC(=O)Nc1ncc(-c2ccccc2)c(-c2cc(-c3ccc(F)cc3)ncn2)n1	c1ccccc1.c1cncnc1	1	1	1	0.51	2.46
Fc1ccc(Nc2ncnc3ccc(-c4cc(NC5COCCN5)no4)cc23)cc1	C1COCCN1.c1cnoc1	1	1	1	0.55	3.29
O=C(Cc1ccc2ncnc(Nc3ccc(F)c(Cl)c3)c2c1)N1CCOCC1	C1COCCN1	1	1	1	0.69	2.25
Fc1ccc(Nc2ncnc3ccc(-c4ccnc5[nH]c(Cl)cc45)cc23)cc1F	c1cnc2[nH]ccc2c1	1	1	1	0.59	2.64
C=CC(=O)NCCCc1cc(Cl)cc(CC#CC(=NO)c2ccc3ncncc3c2)c1	CC#CC(=NO)c1ccc2ncncc2c1.Clc1ccccc1	1	1	1	0.56	3.12
CC#CC(=O)c1ccc2ncnc(Nc3ccc(F)c(Cl)c3)c2c1	CC#CC=O.Fc1ccccc1Cl	1	1	1	0.75	2.53
Cc1nnc(-c2ccc3ncnc(Nc4cccc(F)c4)c3c2)o1	Cc1nnco1.Fc1ccccc1	1	1	1	0.69	2.24
NC(=O)CCCc1c(Cl)cccc1-c1csc(-c2ccc3ncnc(Nc4ccc(F)cc4)c3c2)n1	CCCC(N)=O.Clc1ccccc1.c1cscn1	1	1	1	0.53	2.57
Fc1ccc(Nc2ncnc3ccc(-c4cc5cncnc5cc4CCN4CCOCC4)cc23)cc1	C1COCCN1	1	1	1	0.5	2.65
Fc1ccc(Nc2ncnc3ccc(-c4cc5c6c(ccn6CCC5)c4)cc23)cc1Cl	c1ccccc1	1	1	1	0.65	2.63
O=C(Cc1ccc2c(c1)CCN2)NCc1ccc2ncnc(Nc3ccc(F)c(Cl)c3)c2c1	CC=O.c1ccc2c(c1)CCN2	1	1	1	0.57	2.48
CC(=O)Nc1cc2c(Nc3ccc(F)cc3)ncnc2cc1-c1ccccc1	CC(N)=O.c1ccccc1	1	1	1	0.51	2.12
Fc1ccc(Nc2ncnc3ccc(C4Oc5ccccc5O4)cc23)cc1	c1ccccc1	1	1	1	0.57	2.32
COc1cccc(Nc2ncnc3ccc(C(=O)CCc4cccc(Cl)c4F)cc23)c1	CCC.Fc1ccccc1Cl	1	1	1	0.6	2.28
Fc1ccc(Nc2ncnc3ccc(OCc4ncnc5ccc(CN6CCCCC6)cc45)cc23)cc1	CN1CCCCC1.CO.c1ccc2ncncc2c1	1	1	1	0.6	2.54
Fc1ccc(CNCCCCCCc2c(C=CN3CCOCC3)ncnc2Nc2ccc(F)c(Cl)c2)cc1	C1COCCN1	1	1	1	0.63	2.97
O=C(c1ccc2c(c1)C1CN2CCO1)c1ccc2ncnc(Nc3ccc(F)c(Cl)c3)c2c1	C1COCCN1	1	1	1	0.63	3.71
O=C(Cc1nnco1)c1ccc2ncnc(Nc3ccc(F)c(Cl)c3)c2c1	c1nnco1	1	1	1	0.68	2.64
CNc1nnc(CCCCNC(=O)c2ccc3ncnc(Nc4ccc(F)cc4)c3c2)o1	c1nnco1	1	1	1	0.63	2.5
C(C=Cc1ccc2ncnc(Nc3ccccc3)c2c1)=CCCN1CCOCC1	C1COCCN1	1	1	1	0.57	2.49
CNCCNC(C=CC=O)c1ccc2ncnc(Nc3ccc(F)c(Cl)c3)c2c1	C=CC=O.CNC	1	1	1	0.64	3.38
O=C(NCCSC=[NH+]CCN1CCSCC1)c1ccc2ncnc(Nc3ccc(F)c(Cl)c3)c2c1	C1CSCCN1	1	1	1	0.63	3.34
Fc1ccc(Nc2ncnc3c(-c4ccc(F)c(Cl)c4)cc(N4CCOCC4)cc23)cc1Cl	C1COCCN1.Fc1ccccc1Cl	1	1	1	0.66	2.55
O=C(Cc1ncncc1-c1ccccc1Cl)NOc1ccc2ncnc(Nc3ccccc3)c2c1	CC=O.Clc1ccccc1.c1cncnc1	1	1	1	0.61	2.73
C=CC(=O)NCC(C=O)=Cc1ncnc2ccc(-c3ccc(F)cc3Br)cc12	C=CC=O.Fc1cccc(Br)c1.c1ccc2ncncc2c1	1	1	1	0.51	3.09
O=C(C=CC1CNCC[S+]1[O-])NCCNC(=O)c1ccc2ncnc(Nc3ccc(F)cc3)c2c1	C=CC=O.[O-][S+]1CCNCC1	1	1	1	0.6	3.92
C=CC(=O)NC1=CC=C(c2oncc2-c2ccc3ncnc(Nc4ccc(F)c(Cl)c4)c3c2)OC1	c1cnoc1	1	1	1	0.69	3.31
NCc1ncnc(COc2ccc3ncnc(Nc4ccc(F)cc4)c3c2)c1Cl	CN.CO.Clc1cncnc1	1	1	1	0.65	2.6
Oc1c(Cl)c(Cc2ccc3ncnc(Nc4ccc(F)cc4)c3c2)nc2ncnn12	Cc1cc(O)n2ncnc2n1	1	1	1	0.5	2.74
O=C(CCCN1CCNCC1)NOc1ccc2ncnc(Nc3ccccc3)c2c1	CCC=O.CN1CCNCC1	1	1	1	0.54	2.53
N#Cc1cc2ccccc2nc1CC(=O)c1ccc2ncnc(Nc3cccc(F)c3)c2c1	CC=O.N#Cc1cnc2ccccc2c1	1	1	1	0.53	2.51
O=C(NCC1CCc2ccccc2C1)c1ccc2ncnc(Nc3ccc(F)c(Cl)c3)c2c1	c1ccccc1	1	1	1	0.59	2.8
CC(CCc1ccc2ncnc(Nc3ccc(F)cc3)c2c1)c1cccc(F)c1	c1ccccc1	1	1	1	0.69	2.63
C=CC(=O)Nc1cc2ncnc(-c3cc(F)cc(Br)c3)c2cc1C(=C)C(=O)c1ccc2ncnc(Nc3ccccc3)c2c1	C=CC=O.Fc1cccc(Br)c1.c1ccc2ncncc2c1	1	1	1	0.61	3.09
O=C(NC1(O)COCC1O)c1ccc2ncnc(Nc3ccc(F)cc3)c2c1	OC1COCC1O	1	1	1	0.52	3.42
Fc1ccc(Nc2ncnc3ccc(-c4ccc5c(c4)CNCC5)cc23)cc1	c1ccccc1	1	1	1	0.54	2.29
O=C(OCc1nnco1)c1ccc2ncnc(Nc3ccc(F)c(Cl)c3)c2c1	CO.c1nnco1	1	1	1	0.57	2.55
C=CC(=O)CC(CNCCNC(=O)c1ccc2ncnc(Nc3ccc(F)cc3)c2c1)c1cc(F)cc(Br)c1	C=CC=O.Fc1cccc(Br)c1	1	1	1	0.66	3.31
O=C(C=Cc1ccccc1)c1ccc2ncnc(Nc3ccc(F)c(Cl)c3)c2c1	C=CC=O.c1ccccc1	1	1	1	0.53	2.19
Fc1ccc(Nc2ncnc3cc(-c4cccc(Cl)c4F)c(N4CCC4)cc23)cc1	C1CNC1.Fc1ccccc1Cl	1	1	1	0.63	2.4
CC(C)(Cc1ccc(S(N)(=O)=O)cc1)c1ccc2ncnc(Nc3ccc(F)c(Cl)c3)c2c1	CC(C)C.NS(=O)(=O)c1ccccc1	1	1	1	0.73	2.49
O=C(NNC(=O)C1COCCN1)c1ccc2ncnc(Nc3ccc(F)cc3)c2c1	C1COCCN1	1	1	1	0.54	2.93
C=CC(=O)NCc1ccccc1NC(=O)N1CCC(Nc2cc3cncnn3c2)CC1	NC1CCNCC1.c1cc2cncnn2c1	1	1	1	0.5	2.91
CC=CCOCC(=O)Cc1ccc2ncnc(Nc3cccc(Br)c3)c2c1	Brc1ccccc1.C=CC.CO	1	1	1	0.54	2.57
N#CC(Oc1ccccc1Cc1cccc(Cl)c1)C(=O)c1ccc2ncnc(Nc3ccc(F)cc3)c2c1	Cc1ccccc1O.Clc1ccccc1.N#CCC=O	1	1	1	0.58	3.11
Fc1ccc(Nc2ncnc3ccc(-c4nc5nc(-c6cccc(Br)c6)ncc5s4)cc23)cc1Cl	Brc1ccccc1.c1ncc2scnc2n1	1	1	1	0.62	2.74
O=C(Cc1ccc2ncnc(Nc3ccc(F)c(Cl)c3)c2c1)C(c1ccno1)C(F)(F)F	C=O.Cc1ccno1.FC(F)F	1	1	1	0.65	3.4
CN(C)CCNc1ccc(Nc2ncnc3ccc(C(=O)C=Cc4c(F)cccc4Br)cc23)cc1	C=CC=O.Fc1cccc(Br)c1	1	1	1	0.51	2.61
C=CC(=O)NC1CNCCC1c1ccnc(-c2ccc3ncnc(Nc4ccccc4)c3c2)n1	C1CCNCC1.c1cncnc1	1	1	1	0.58	3.54
CC(C)C#Cc1c(-c2ccc3ncnc(Nc4ccc(F)c(Cl)c4)c3c2)cc2cncnc2c1Cl	CC(C)C	1	1	1	0.68	3
C=CC(=O)NCC(Oc1cc(N2CCS(=O)(=O)CC2)c2nc(C)ncc2c1)c1ccc(Cl)cc1	Clc1ccccc1.O=S1(=O)CCNCC1.c1ccc2ncncc2c1	1	1	1	0.53	3.45
COc1cccc2c1CCCC2C(=O)c1ccc2ncnc(Nc3ccc(F)c(Cl)c3)c2c1	c1ccccc1	1	1	1	0.63	2.94
O=CC=CCn1c(SO)cc2c(-c3ccc4ncnc(Nc5ccc(F)c(Cl)c5)c4c3)cccc21	C=CC=O.Cn1ccc2ccccc21	1	1	1	0.53	3.11
O=C(CCc1ccc(F)c(-c2c(Cl)cccc2Sc2ccc3ncnc(Nc4ccccc4)c3c2)c1)OS	CCC.Clc1ccccc1.Fc1ccccc1	1	1	1	0.55	2.85
Clc1cccc(Nc2ncnc3ccc(-c4ncnc5c4sc4cccc(Br)c45)cc23)c1	c1ccccc1	1	1	1	0.63	2.66
COc1ccc(Nc2ncnc3ccc(-c4ccc5c(c4)OC(C(F)(F)F)O5)cc23)c(Cl)c1	c1ccccc1	1	1	1	0.53	3.13
O=C(c1ccc2ncnc(Nc3ccc(F)cc3)c2c1)N1CCOCC1c1ccc(F)c(Cl)c1	C1COCCN1.Fc1ccccc1Cl	1	1	1	0.63	2.91
CNC(=O)C=CC(=O)C=CC=COc1ccc2ncnc(Nc3ccc(F)cc3)c2c1	C=CC=O.CNC	1	1	1	0.64	2.96
O=C(Nc1cc(C2=C3C=CC(=C2)C3)ncn1)c1ccc2ncnc(Nc3ccc(F)cc3)c2c1	c1ccccc1.c1cncnc1	1	1	1	0.51	3.69
O=C(O)N(c1ccc2ncnc(Nc3ccc(F)cc3)c2c1)c1cc2ncc(CCCO)cn2n1	CCCO.NC=O.c1cnc2ccnn2c1	1	1	1	0.54	2.92
C=CC(=O)Nc1ncnc2cnc(-c3cc(Cl)c(F)cc3C(CC#CC=O)CCC)cc12	CC#CC=O.CCC.Fc1ccccc1Cl.c1cc2cncnc2cn1	1	1	1	0.6	3.87
O=C(C=CC(N1CC[S+]([O-])CC1)n1ccc2ccccc21)c1ccc2ncnc(Nc3ccc(F)cc3)c2c1	C=CC=O.Cn1ccc2ccccc21.[O-][S+]1CCNCC1	1	1	1	0.52	3.89
O=C(Nc1ccc2ncnc(Nc3ccc(F)c(Cl)c3)c2c1)N1CCOCC1	C1COCCN1	1	1	1	0.7	2.23
Nc1cccc(Nc2ncnc3ccc(CC=CCCC(=O)Nc4nccc5sccc45)cc23)c1	C=O.Nc1nccc2sccc12	1	1	1	0.53	2.83
O=CCC(O)c1ccc(CNc2ccc3ncnc(NC4=CCC=C(F)C=C4)c3c2)cc1Br	Brc1ccccc1.CC=O.CO	1	1	1	0.57	3.67
Fc1ccc(Nc2ncnc3ccc(CCCC4Cc5cccc6ccn(c56)C4)cc23)cc1Cl	c1ccccc1	1	1	1	0.57	3.2
O=C(C=Cc1ccccc1)c1ccc2ncnc(Nc3ccc(F)cc3)c2c1	C=CC=O.c1ccccc1	1	1	1	0.51	2.08
C=CC(=O)Nc1cc(Br)cc2c1OC1=NC(Nc3ccc(CCC(=O)NCCNCCC(F)(F)F)cc3)=C=NC12	c1ccccc1	1	1	1	0.57	4.17
CC(C)(C)[Si](C)(Cc1ccc2ncnc(Nc3ccc(F)c(Cl)c3)c2c1)OBr	CC(C)C	1	1	1	0.71	3.4
Fc1ccc(Nc2ncnc3ccc(-c4ccc5c(c4)CCC5)cc23)cc1	c1ccccc1	1	1	1	0.6	2.09
O=C(CSc1ccc2ncnc(Nc3cccc(Cl)c3)c2c1)NCC1OC1c1ccccc1Br	Brc1ccccc1.C1CO1	1	1	1	0.6	3.34
CC(C)(CNC(=O)c1ccc2ncnc(Nc3ccc(F)cc3)c2c1)OC(N)NC1CC1C(=O)O	CC(C)C	1	1	1	0.55	3.9
O=C(NCc1cccc2c1CCC2)c1ccc2ncnc(Nc3cccc(Cl)c3)c2c1	c1ccccc1	1	1	1	0.64	2.28
C=CC(=O)NCCOCNc1cc(-c2cc(F)cc(Br)c2)c2ncnc(C=CC(=O)CC)c2c1	C=CC=O.Fc1cccc(Br)c1.c1ccc2ncncc2c1	1	1	1	0.51	3.3
O=C(CCCN1CCNCC1)c1ccc2ncnc(Nc3ccc(F)cc3)c2c1	CCC=O.CN1CCNCC1	1	1	1	0.5	2.3
C=CC(=O)NC1=CC=CC=CCN(c2cccc(Cl)c2)C1C(=O)NC(=O)CC1=C(COc2cc3ncncc3cc2Cn2cnc(-c3cccc(CC)c3)c2)C1	Clc1ccccc1.Cn1ccnc1.c1ccc2ncncc2c1	1	1	1	0.62	4.87
Clc1cccc(Nc2ncnc3ccc(-c4ncc5oc6ccc(Cl)cc6c5n4)cc23)c1	c1ccccc1	1	1	1	0.63	2.57
Fc1ccc(Nc2ncnc3ccc(N4CCC5COCCN5C4)cc23)cc1	C1COCCN1	1	1	1	0.54	2.98
Cc1ccc(Cc2ccc3ncnc(Nc4cccc(F)c4)c3c2)nc1F	Cc1cccnc1	1	1	1	0.52	2.42
O=C(N=CNCC1Cc2ccccc2O1)Nc1ccc2ncnc(Nc3ccc(F)cc3)c2c1	c1ccccc1	1	1	1	0.63	3.24
O=C1Cc2c(ncnc2-c2cc(-c3ccc4ncnc(Nc5ccc(F)c(Cl)c5)c4c3)cc(F)c2Cl)N1	Fc1ccccc1Cl.O=C1Cc2cncnc2N1	1	1	1	0.53	2.97
C=C(C=O)c1cc2c(Nc3ccc(F)c(Cl)c3)ncnc2cc1CCC=O	C=CC=O.CCC=O	1	1	1	0.8	2.96
O=C(Cc1c(C#CC2CCCN2)sc2cncnc12)c1ccc2ncnc(Nc3ccc(F)cc3)c2c1	C(#CC1CCCN1)c1cc2ncncc2s1.CC=O	1	1	1	0.51	3.71
C=C=CC(=O)NCCNc1nc(-c2cc(C(=O)CS(=O)(=O)CC(=O)C=C)c(Br)cc2F)nc2cc(NC)c(N)cc12	C=CC=O.CS(=O)(=O)CC=O.Fc1cccc(Br)c1.c1ccc2ncncc2c1	1	1	1	0.53	3.66
O=C(CCCCCCCc1nncs1)Nc1ccc2ncnc(Nc3ccc(F)c(Cl)c3)c2c1	c1nncs1	1	1	1	0.68	2.63
Fc1ccc(Nc2ncnc3ccc(CN4CCOCC4)cc23)cc1Cl	C1COCCN1.Fc1ccccc1Cl	1	1	1	0.63	2.16
CC(C)(C#N)Cc1ccc2ncnc(Nc3ccc(Cl)c(Cl)c3)c2c1	CC(C)C	1	1	1	0.54	2.47
O=S1(=O)CCN(c2ccc3ncnc(Nc4ccc(F)c(Cl)c4)c3c2)C(c2cccc(Cl)c2Cl)C1	Clc1ccccc1.O=S1(=O)CCNCC1	1	1	1	0.55	3.28
Fc1ccc(Nc2ncnc3ccc(-c4ccc(Br)cn4)cc23)cc1Cl	Brc1cccnc1	1	1	1	0.57	2.23
Fc1ccc(Nc2ncnc3ccc(-c4cccc5c4CCN5)cc23)cc1Cl	c1ccccc1	1	1	1	0.64	2.42
CC(C)(CCC#CC(=O)c1ccc2ncnc(Nc3ccc(F)cc3)c2c1)[Si](C)(C)Oc1cccc(Br)c1	Brc1ccccc1.CC#CC=O.CC(C)(C)[Si](C)(C)O	1	1	1	0.58	3.06
C=CC(=O)Nc1cc2ncnc(N)c2cc1-c1c(F)cc(Br)cc1C=CC(=O)CCC	C=CC=O.Fc1cccc(Br)c1.c1ccc2ncncc2c1	1	1	1	0.54	3.06
C=CC(=O)NCCC(=O)C=Cc1ncnc2ccc(-c3ccc(F)cc3Br)cc12	C=CC=O.Fc1cccc(Br)c1.c1ccc2ncncc2c1	1	1	1	0.5	2.86
C=CC(=O)NCCCCNCc1ccc(C(F)C#CC(=NO)c2ccc3ncncc3c2)cc1Cl	CC#CC(=NO)c1ccc2ncncc2c1.Clc1ccccc1	1	1	1	0.51	3.72
Nc1[nH]nc2cc(Cl)c(-c3ccc4ncnc(Nc5ccc(F)cc5)c4c3)cc12	Nc1[nH]nc2ccccc12	1	1	1	0.5	2.55
C=CC(=O)c1ccc(-c2ccc3ncnc(Nc4ccc(F)c(F)c4)c3c2)cc1	C=CC=O.c1ccccc1	1	1	1	0.68	2.28
Fc1ccc(Nc2ncnc3ccc(Nc4ncncc4-c4ccccc4F)cc23)cc1Cl	Fc1ccccc1.c1cncnc1	1	1	1	0.57	2.48
Fc1ccc(Nc2ncnc3ccc(-c4ccc5c(CCOc6ccccn6)n[nH]c5c4)cc23)cc1Cl	CO.Cc1n[nH]c2ccccc12	1	1	1	0.58	2.74
C=CC(=O)NCCCOc1cc2nc(CC(=O)c3ccc(OC)cc3)c(C#N)cc2cc1SC	CC=O.N#Cc1cnc2ccccc2c1	1	1	1	0.51	2.81
Fc1ccc(Nc2ncnc3ccc(-c4ccccc4F)cc23)cc1	c1ccccc1	1	1	1	0.58	1.92
C=CC(=O)Cc1c(C(=O)NC2CCNCC2)c(-c2cncnc2)cc2ncnc(Nc3ccc(F)c(Cl)c3)c12	C1CCNCC1.c1cncnc1	1	1	1	0.57	3.22
CC(=O)C(C(=O)Oc1ccc2ncnc(Nc3ccc(F)c(Cl)c3)c2c1)n1ccc2ccccc21	C=O.CC.Cn1ccc2ccccc21	1	1	1	0.62	3.13
CCCCC(F)CC(=O)N(F)Oc1ccc2ncnc(Nc3ccc(F)cc3)c2c1	CCCCCCC	1	1	1	0.64	3.36
Fc1cccc(Nc2ncnc3ccc(Cc4ccco4)cc23)c1	Fc1ccccc1.c1ccoc1	1	1	1	0.68	2.19
Fc1ccc(Nc2ncnc3ccc(CC4(Cc5ccccn5)CSSC4)cc23)cc1Cl	C1CSSC1.Cc1ccccn1	1	1	1	0.59	2.99
O=C(NCCC1CCc2ccccc2C1)c1ccc2ncnc(Nc3ccc(F)c(Cl)c3)c2c1	c1ccccc1	1	1	1	0.56	2.83
COCc1cc(Nc2ncnc3cc(CN4CCNCC4)c(N4CCOCC4)cc23)ccc1F	C1COCCN1.CN1CCNCC1	1	1	1	0.56	2.73
C=CC(=O)NCCCCNCOCNc1ncnc2ccc(-c3ccc(F)cc3Br)cc12	C=CC=O.Fc1cccc(Br)c1.c1ccc2ncncc2c1	1	1	1	0.6	2.94
O=CN1CCOCC1c1ccc2ncnc(Nc3ccc(F)c(Cl)c3)c2c1	C1COCCN1	1	1	1	0.71	3.17
O=C(CCc1ccncc1)c1ccc2ncnc(Nc3ccc(F)cc3)c2c1	CCC=O.c1ccncc1	1	1	1	0.69	2.15
N#Cc1cc2ccccc2nc1CC(=O)c1ccc2ncnc(Nc3ccc(F)c(F)c3)c2c1	CC=O.N#Cc1cnc2ccccc2c1	1	1	1	0.52	2.56
CNC(=O)COc1ccc2c(c1)c(C(C#N)C(=O)NNCCCc1ccc3ncnc(Nc4ccc(F)cc4)c3c1)cn2O	N#CCC(N)=O.c1ccc2[nH]ccc2c1	1	1	1	0.63	3.65
CC(=NNC=O)c1ccc(Br)cc1-c1ccc2ncnc(Nc3ccc(F)c(Cl)c3)c2c1	CC(=NNC=O)c1ccc(Br)cc1	1	1	1	0.61	2.76
C=CC(=O)Nc1cc(C=CC=O)cc2c(NC(=O)Cc3ccc(F)cc3)ncnc12	C=CC=O.NC=O.c1ccc2ncncc2c1	1	1	1	0.62	2.76
O=C(Cc1ccc(F)c(Cl)c1F)Nc1ccc2ncnc(Nc3ccc(F)c(Cl)c3)c2c1	Fc1cccc(F)c1Cl	1	1	1	0.65	2.45
C=CC(=O)NCCN1CCOCC1c1sc2ncnc3c2c1NC(=O)N3c1cccc(Br)c1	C1COCCN1.O=C1Nc2csc3ncnc(c23)N1c1cccc(Br)c1	1	1	1	0.51	3.76
Fc1ccc(Nc2ncnc3ccc(-c4ncc5ncccc5n4)cc23)cc1	c1cnc2cncnc2c1	1	1	1	0.5	2.26
O=C(CCc1ccccc1CN1CCNCC1)c1ccc2ncnc(Nc3ccc(F)cc3)c2c1	CC=O.CN1CCNCC1.Cc1ccccc1	1	1	1	0.53	2.42
CC(=O)NOC1CNC1c1ccc2ncnc(Nc3ccc(F)cc3)c2c1	CC=O.OC1CNC1	1	1	1	0.55	3.46
C=CC(=O)Nc1ccccc1N(C)CCC(C)c1ccccc1C1=NN(C(C)=O)CC1	CC(=O)N1CCC(c2ccccc2)=N1	1	1	1	0.51	3.37
Fc1ccc(Nc2ncnc3ccc(-c4nnc(Cc5cccc(Cl)c5-c5ccccc5F)o4)cc23)cc1Cl	Cc1nnco1.Clc1ccccc1.Fc1ccccc1	1	1	1	0.57	2.68
Fc1ccc(Nc2ncnc3ccc(-c4ncnc(-c5ccc(N6CCNCC6)cc5)c4Cl)cc23)cc1	C1CNCCN1.Clc1cncnc1.c1ccccc1	1	1	1	0.56	2.68
O=C(O)C=CCC1CCN(c2ccc3ncnc(Nc4ccc(F)cc4)c3c2)C(Oc2ccccc2)C1	C1CCNCC1.C=CC=O.Oc1ccccc1	1	1	1	0.57	3.52
O=C(CCCC(F)c1ccc2ncnc(Nc3ccc(F)cc3)c2c1)NO	CCCCC(=O)NO	1	1	1	0.7	2.94
CC(C)(COc1ccc2ncnc(Nc3ccc(F)cc3)c2c1)S(C)(=O)=O	CC(C)(C)S(C)(=O)=O	1	1	1	0.73	2.46
C=CC(=O)NCCC(=O)NCOC(=O)C1(c2ccc(Cl)c(F)c2)C(=O)Nc2nc(Cc3cc[nH]c3)ncc21	Cc1cc[nH]c1.Fc1ccccc1Cl.O=C1Cc2cncnc2N1.O=CO	1	1	1	0.51	4.07
C=CC(=O)NCCOc1ncnc(Nc2cccc(F)c2)c1C=NN1CCCC1CO	CO.Fc1ccccc1.Nc1ncncc1C=NN1CCCC1	1	1	1	0.72	3.5
C=CC(=O)NCCNc1cc(NC=NC=C2C=C2C#CC(=NO)c2ccc3ncnc(CC4C5=C(F)[NH+]54)c3c2-c2cccc(Cl)c2)ccc1F	CC#CC(=NO)c1ccc2ncncc2c1.Clc1ccccc1	1	1	1	0.69	5.1
O=CNN=C(Cc1ccc2ncnc(Nc3ccc(Cl)c(Cl)c3)c2c1)c1ccc(Br)cc1Cl	CC(=NNC=O)c1ccc(Br)cc1	1	1	1	0.5	2.83
Fc1ccc(Nc2ncnc3ccc(N4CCNC(C(c5ccccc5Cl)n5ccnc5)C4)cc23)cc1Cl	C1CNCCN1.Clc1ccccc1.Cn1ccnc1	1	1	1	0.71	3.68
Fc1ccc(Nc2ncnc3ccc(-c4c[nH]cn4)cc23)cc1Cl	c1c[nH]cn1	1	1	1	0.65	2.55
Cc1ccccc1CC1(Cl)SC(Nc2ccc3ncnc(Nc4ccc(F)c(Cl)c4)c3c2C(O)N(C)C)=NC1=O	NC1=NC(=O)CS1	1	1	1	0.53	4.12
CC(C)(C)NC(=O)c1cc2c(Nc3ccc(F)c(Cl)c3)ncnc2cc1-c1c(F)cccc1F	CCC.Fc1cccc(F)c1	1	1	1	0.66	2.59
CN1CC1C=CC(=O)c1ccc2ncnc(Nc3ccc(F)cc3)c2c1	C=CC=O.CNC	1	1	1	0.57	3.16
O=C(NCc1ccc2ncnc(Nc3cccc(Cl)c3)c2c1)NCc1ccc(Br)c(Cl)c1F	Fc1cccc(Br)c1Cl	1	1	1	0.66	2.52
O=C(Nc1nc2[nH]c(-c3ccc4ncnc(Nc5ccccc5)c4c3)cc2cc1F)OCN1CCCC1	c1cnc2[nH]ccc2c1	1	1	1	0.59	2.87
O=C(c1ccc2ncnc(Nc3ccccc3)c2c1)N1CCOCC1c1ccc(F)c(Cl)c1	C1COCCN1.Fc1ccccc1Cl	1	1	1	0.61	2.86
CC(=O)C=C(C=NOc1ccc2ncnc(Nc3ccc(F)c(Cl)c3)c2c1)c1ccc2cc(C#N)cnc2c1	CC=O.N#Cc1cnc2ccccc2c1	1	1	1	0.58	3.22
O=CCc1ccc(Cl)c(-c2cncnc2Nc2ccc3ncnc(Nc4ccc(F)cc4)c3c2)c1	CC=O.Clc1ccccc1.c1cncnc1	1	1	1	0.65	2.68
C=CC(=O)Nc1ccc(C(C)Nc2ncnc3nn(CO)cc23)cc1	CC.CO.Nc1ncnc2n[nH]cc12	1	1	1	0.61	3.23
C=CC(=O)N(CCNCCN(C)C)C(=O)C=Cc1cccc(-c2ccc3ncnc(Nc4ccccc4)c3c2)c1	C=CC=O.c1ccccc1	1	1	1	0.53	2.88
O=C(CCC(CCC(O)Cl)OSS)c1ccc2ncnc(Nc3ccc(F)cc3)c2c1	SS	1	1	1	0.59	3.78
O=C(CCNC(=O)c1ccc2ncnc(Nc3ccc(F)c(Cl)c3)c2c1)c1ccc(F)c(Cl)c1	C=O.Fc1ccccc1Cl	1	1	1	0.61	2.35
O=C(c1ccc2ncnc(Nc3ccc(F)c(Cl)c3)c2c1)C1CNCCN1	C1CNCCN1.C=O	1	1	1	0.63	3.02
OC1C(OCl)COC1Cc1ccc2ncnc(Nc3ccccc3)c2c1	OC1COCC1O	1	1	1	0.63	3.58
O=CC(Cc1ccc2ncnc(Nc3ccccc3)c2c1)N1CCN(Cc2ccc(Br)cc2)CC1	CCC=O.CN1CCNCC1	1	1	1	0.59	2.98
C#Cc1ccc(C2C(=O)Nc3ncnc(C=CC=CC(=O)Nc4ccc(Cl)c(CCCNC(=O)C=C)c4)c32)cc1	C#Cc1ccccc1.O=C1Cc2cncnc2N1	1	1	1	0.53	3.82
Cc1ncc(C=O)n2c(-c3ccc4ncnc(Nc5ccc(F)c(Cl)c5)c4c3)cnc12	Cc1nccn2ccnc12	1	1	1	0.6	2.85
C=CC(=O)Nc1ccccc1C1CN(C)C(F)(Cl)CN1c1ccc2nc(F)c(C#N)cc2c1	CNC.N#Cc1cnc2ccccc2c1	1	1	1	0.52	4.03
Fc1ccc(Nc2ncnc3ccc(-c4cn5c6c(cccc46)CCC5)cc23)cc1	c1ccccc1	1	1	1	0.6	2.43
C=CC(=O)NC=CC(=O)CN1CCOC(c2ncnc(C=C(C)C(=O)O)c2Cl)C1	C1COCCN1.C=C(C)C=O.Clc1cncnc1	1	1	1	0.61	4.14
O=C(NCCCN1CCOCC1)c1ccc2ncnc(Nc3ccc(F)cc3)c2c1	C1COCCN1	1	1	1	0.54	2.17
CN(C=CC=O)c1ccc2ncnc(Nc3cccc(Cl)c3)c2c1	C=CC=O.CNC	1	1	1	0.61	2.68
O=C(C=COCc1ccc2ncnc(Nc3ccc(F)c(Cl)c3)c2c1)C(F)(F)F	O=CCF	1	1	1	0.6	2.73
O=C(NCCN1CCOCC1)c1ccc2ncnc(Nc3ccc(F)c(Cl)c3)c2c1	C1COCCN1.Fc1ccccc1Cl	1	1	1	0.6	2.26
CC(C#Cc1ncnc2ccccc12)Cc1ccc2ncnc(Nc3ccc(F)c(Cl)c3)c2c1	CC(C)C	1	1	1	0.62	3.24
O=C(NC1C(C(=O)OCl)CCC(O)C1Cl)c1ccc2ncnc(Nc3ccc(F)c(Cl)c3)c2c1	OC1CCCCC1	1	1	1	0.5	4.03
C=C(C(=O)c1ccc2ncnc(Nc3ccccc3)c2c1)c1ccccc1	C=CC=O.c1ccccc1	1	1	1	0.52	2.15
O=CC=CCn1ccc2cc(-c3ccc4ncnc(Nc5ccc(F)c(Cl)c5)c4c3)ccc21	C=CC=O.Cn1ccc2ccccc21	1	1	1	0.68	2.72
O=C(C=Cc1c(F)cccc1Br)Oc1cc2c(Nc3ccc(F)cc3)ncnc2cn1	C=CC=O.Fc1cccc(Br)c1	1	1	1	0.57	2.69
C=CC(=O)NCOc1c(C(=O)C=Cc2ncnc3ccc(-c4ccc(F)cc4Br)cc23)ccc2ncnc(Nc3ccc(F)cc3)c12	C=CC=O.Fc1cccc(Br)c1.c1ccc2ncncc2c1	1	1	1	0.62	3.33
C=CC(=O)Nc1cc2c(Nc3ccc(Br)cc3F)ncnc2cc1OC	C=CC=O.Fc1cccc(Br)c1.c1ccc2ncncc2c1	1	1	1	0.86	2.4
Fc1ccc(Nc2ncnc3ccc(-c4ccc5cc[nH]c5n4)cc23)cc1Cl	c1cnc2[nH]ccc2c1	1	1	1	0.65	2.46
C=CC(=O)NCCN1CCC(c2ncnc3ccc(-c4cccc(F)c4Cl)cc23)C1	C1CCNC1.Fc1ccccc1Cl.c1ccc2ncncc2c1	1	1	1	0.56	3.11
Fc1ccc(Nc2ncnc3ccc(C4CNc5ccccc54)cc23)cc1	c1ccccc1	1	1	1	0.56	2.76
CC1CCCc2c(ccc3ncnc(Nc4ccc(F)cc4)c23)CC(C)CN2CCOCC2C1	C1COCCN1	1	1	1	0.5	4.08
Cc1cc(Cc2cc3ncnc(Nc4ccc(F)c(Cl)c4)c3cc2C(=O)C2COCCN2)c[nH]1	C1COCCN1.Cc1c[nH]c(C)c1	1	1	1	0.71	3.57
CNCc1cc2ncnc(Nc3cccc(F)c3)c2cc1C1CO1	CC.CNC	1	1	1	0.7	2.99
CC(CC(=O)C#CCc1ccc(F)c(Cl)c1)c1ccccc1-c1ccc2ncnc(Nc3ccc(F)cc3)c2c1	CC#CC=O.Fc1ccccc1Cl	1	1	1	0.72	3.29
O=C(Nc1ccccc1N1CCOCC1)c1ccc2ncnc(Nc3ccc(F)c(Cl)c3)c2c1	C1COCCN1	1	1	1	0.59	2.29
Fc1ccc(Nc2ncnc3ccc(-c4cc5cnc(-c6cccc(F)c6Cl)nc5s4)cc23)cc1	Fc1ccccc1Cl.c1ncc2ccsc2n1	1	1	1	0.6	2.69
Fc1ccc(Nc2ncnc3ccc(-c4nccn4Cc4ncncc4Cl)cc23)cc1Cl	CNC.Clc1cncnc1	1	1	1	0.7	2.72
Cc1cc2c(-c3ccc(F)cc3F)ncnc2cc1CC(=O)c1ccc2ncnc(Nc3ccc(F)cc3)c2c1	CC.Fc1cccc(F)c1.c1ccc2ncncc2c1	1	1	1	0.6	2.7
CC1COC(Cc2ccccc2NC(=O)c2ccc3ncnc(Nc4ccc(F)c(Cl)c4)c3c2)CN1	C1COCCN1	1	1	1	0.61	3.37
C=CC(=O)Nc1cccnc1C(=O)c1c(F)cccc1CCc1ccncc1OC	C=O.CC.Fc1ccccc1.c1ccncc1	1	1	1	0.67	2.69
O=Cc1cc2c(Nc3ccc(F)c(Cl)c3)ncnc2cc1C1CNCCN1	C1CNCCN1.C=O	1	1	1	0.75	3.32
Fc1ccc(Nc2ncnc3ccc(-c4cc5cccc6c5n4CCC6)cc23)cc1Cl	c1ccccc1	1	1	1	0.56	2.56
Fc1ccc(Nc2ncnc3ccc(CN4CCN(Cc5c(F)cccc5Br)CC4)cc23)cc1Cl	CN.Fc1cccc(Br)c1	1	1	1	0.64	2.46
c1ccc(Nc2ncnc3ccc(CCC4CNCCO4)cc23)cc1	C1COCCN1	1	1	1	0.58	2.75
Clc1cccc(Nc2ncnc3ccc(-c4cccc(-c5c[nH]cn5)c4Br)cc23)c1	Brc1ccccc1.c1c[nH]cn1	1	1	1	0.64	2.75
Fc1cccc(Nc2ncnc3ccc(-c4ncnc(Cn5cccn5)c4Cl)cc23)c1	CNC.Clc1cncnc1	1	1	1	0.59	2.72
O=CC(c1ccc2ncncc2c1)C(C=CC=COc1ccc2ncnc(Nc3ccc(F)cc3)c2c1)SS	CC=O.CSS.c1ccc2ncncc2c1	1	1	1	0.59	4.13
C=CC(=O)Nc1c(CC(C)C#Cc2ncnc3ccccc23)ccc2ncnc(Nc3ccc(F)cc3)c12	CC(C)C	1	1	1	0.56	3.58
Cc1cc2ncnc(Nc3cccc(Cl)c3)c2cc1CCCOc1nc2ccccc2[nH]1	c1ccc2[nH]cnc2c1	1	1	1	0.63	2.54
C=CC(=O)NN=C(C=CN1CCC(c2ccc3ncnc(C4CNCCO4)c3c2)C1)NCCCOC=NC=C(C)CCl	C1CCNC1.C1COCCN1.c1ccc2ncncc2c1	1	1	1	0.51	4.93
C=CC(=O)Nc1ccc(Cc2c(F)ccc(-c3ccc4ncnc(C=CC=O)c4c3)c2Br)nc1	C=CC=O.Fc1cccc(Br)c1.c1ccc2ncncc2c1	1	1	1	0.57	3.17
CNCCC(CC=CC=O)CNC(=O)c1ccc2ncnc(Nc3ccc(F)c(Cl)c3)c2c1	C=CC=O.CNC	1	1	1	0.66	3.28
CC(S)=NC(C#N)c1ccc2ncnc(Nc3ccc(F)cc3)c2c1	CC(S)=NCC#N	1	1	1	0.58	3.34
C=CC(=O)NCCOc1ccc(-c2ccc3ncnc(N)c3c2-c2cc(C3CCNC3)ccc2F)cc1Cl	C1CCNC1.Clc1ccccc1.Fc1ccccc1.c1ccc2ncncc2c1	1	1	1	0.6	3.37
N#Cc1cncnc1C(=O)C=Cc1ccc2ncnc(Nc3ccc(F)c(Cl)c3)c2c1	C=CC=O.N#Cc1cncnc1	1	1	1	0.54	2.77
O=C(C=CN(CS)c1ccc(Br)cc1F)c1ccc2ncnc(Nc3ccc(F)cc3)c2c1	C=CC=O.Fc1cccc(Br)c1	1	1	1	0.53	2.89
C=CC(=O)NCCNc1ncnc2ccc(C(C#CCc3cccc(Cl)c3)=NO)cc12	CC#CC(=NO)c1ccc2ncncc2c1.Clc1ccccc1	1	1	1	0.66	3
CNCCc1cc2c(Nc3ccc(F)cc3)ncnc2cc1C=CC=O	C=CC=O.CNC	1	1	1	0.66	2.64
O=C1Nc2cc3c(Br)cc2C1(c1ccc[nH]1)C(c1ccc2ncnc(Nc4ccc(F)c(Cl)c4)c2c1)C3	O=C1Cc2cc(Br)ccc2N1.c1cc[nH]c1	1	1	1	0.5	5
Fc1ccc(-c2c(N3CCOCC3c3ccc(F)c(Cl)c3)ccc3ncnc(Nc4ccc(F)c(Cl)c4)c23)cc1	C1COCCN1.Fc1ccccc1Cl	1	1	1	0.57	3.27
Fc1ccc(Nc2ncnc3ccc(-c4ccc(N5CCOCC5)cc4)cc23)cc1	C1COCCN1	1	1	1	0.62	2.11
C=CC(=O)NCc1ccc(NC(=O)CCc2ncnc3cc(C)c(-c4ccc(F)c(Cl)c4)cc23)cc1	CCC(N)=O.Fc1ccccc1Cl.c1ccc2ncncc2c1	1	1	1	0.59	2.58
N#CC(c1ccc2ncnc(Nc3ccc(F)cc3)c2c1)c1ncnc2ccc(-c3ccc(F)c(Cl)c3)cc12	CC#N.Fc1ccccc1Cl.c1ccc2ncncc2c1	1	1	1	0.65	3.23
C=CC(=O)Nc1ccc2ncnc(Nc3ccc(CC4CCCNC4)c(Br)c3)c2c1	C1CCNCC1.C=CC=O.Cc1ccccc1Br	1	1	1	0.7	3.08
O=C(C=Cc1c(F)cccc1Br)CNC(=O)c1ccc2ncnc(Nc3ccc(F)c(Cl)c3)c2c1	C=CC=O.Fc1cccc(Br)c1	1	1	1	0.57	2.69
Fc1ccc(Nc2ncnc3ccc(N4CCCCC4)cc23)cc1Cl	CCC.Fc1ccccc1Cl	1	1	1	0.62	2.12
CCOc1ccc(Nc2ncnc3cc(C4CNCC(C)N4)c(C(=O)Cl)cc23)cc1	C1CNCCN1.C=O	1	1	1	0.55	3.58
O=C(Nc1ccc2ncnc(Nc3ccc(F)c(Cl)c3)c2c1)C1COCCN1	C1COCCN1	1	1	1	0.6	2.9
COc1cc2c(Nc3ccc(F)c(Cl)c3)ncnc2cc1C1CNCCN1	C1CNCCN1.CO	1	1	1	0.68	3.07
Fc1cccc(-c2c(CCCN3CCOCC3)ccc3ncnc(Nc4cccc(Cl)c4)c23)c1	C1COCCN1	1	1	1	0.65	2.53
Clc1cccc(Nc2ncnc3ccc(-c4ccc5c(c4)CC4C=NNC54)cc23)c1	c1ccccc1	1	1	1	0.65	3.52
C=CC(=O)Nc1c(C(=O)N2CCC(c3ccccc3F)C2)ccc2ncnc(Nc3ccc(F)c(Cl)c3)c12	CCCN.Fc1ccccc1	1	1	1	0.67	3.23
Fc1ccc(Nc2ncnc3ccc(-n4cc5cc6ncnc(Br)c6cc5n4)cc23)cc1Cl	c1ncc2cc3n[nH]cc3cc2n1	1	1	1	0.61	2.9
CC(C)(CO)C(F)c1cc(Cc2ncccn2)cc2c(Nc3ccc(F)c(Cl)c3)ncnc12	CC(C)(C)CO.c1cncnc1	1	1	1	0.53	3.46
NC1CCN(c2cc3cnc(C(=O)c4ccc5ncnc(Nc6ccc(F)cc6)c5c4)nn3c2)CC1F	NC1CCNCC1.c1cc2cncnn2c1	1	1	1	0.57	3.87
Fc1ccc(Nc2ncnc3ccc(C4C#CN(Cc5ccc(F)c(-c6ccccc6Cl)c5)N4)cc23)cc1	CN.Clc1ccccc1.Fc1ccccc1	1	1	1	0.58	3.65
Fc1ccc(Nc2ncnc3ccc(NCc4cccc5c4OCO5)cc23)cc1	c1ccccc1	1	1	1	0.52	2.3
NC1CCCCC1Cc1ccccc1-c1ccc2ncnc(Nc3ccc(F)cc3)c2c1	Cc1ccccc1.NC1CCCCC1	1	1	1	0.61	3.07
c1ccc(Nc2ncnc3ccc(CCN4CCOCC4)cc23)cc1	C1COCCN1	1	1	1	0.58	2.04
N#Cc1cnc2cc(CC(=O)c3ccc4ncnc(Nc5cccc(Cl)c5)c4c3)ccc2c1	CC=O.N#Cc1cnc2ccccc2c1	1	1	1	0.68	2.49
Fc1ccc(Nc2ncnc3ccc(-c4ccno4)cc23)c(-c2ccc(F)c(Cl)c2)c1	c1cnoc1	1	1	1	0.64	2.56
Fc1ccc(Nc2ncnc3ccc(-c4c(F)ccc(Nc5ncc6cc[nH]c6n5)c4Cl)cc23)cc1	Fc1cccc(Cl)c1.Nc1ncc2cc[nH]c2n1	1	1	1	0.5	2.79
C=CC(=O)Nc1ccccc1NCOCC1NCCC1c1ncc2scnc2n1	C1CCNC1.CO.c1ncc2scnc2n1	1	1	1	0.5	4.08
C=CC(=O)c1c(NC(=O)NCCCOC2COCCN2)ccc2ncnc(Nc3ccc(F)c(Cl)c3)c12	C1COCCN1	1	1	1	0.61	3.65
C=CC(=O)NCCNc1ncnc2ccc(CN3CCNC(c4cccc(F)c4)(c4cccc(Cl)c4)C3)cc12	CN1CCNCC1.Clc1ccccc1.Fc1ccccc1.c1ccc2ncncc2c1	1	1	1	0.59	3.45
ON=C(C#CC(O)c1cccc(Cl)c1)c1ccc2ncnc(-c3ccc4ncnc(Nc5ccc(F)cc5)c4c3)c2c1	CC#CC(=NO)c1ccc2ncncc2c1.Clc1ccccc1	1	1	1	0.63	3.51
Cc1c(C(=O)NCC2(CN3CCNCC3)CC2)ccc2ncnc(Nc3ccc(F)c(Cl)c3)c12	C1CC1.CN1CCNCC1	1	1	1	0.52	2.84
Fc1ccc(Nc2ncnc3ccc(-c4ccc5c(c4)CNC5)cc23)cc1	c1ccccc1	1	1	1	0.55	2.3
O=C(CCc1ccc2ncnc(Nc3ccc(F)cc3)c2c1)NN1CCOCC1	C1COCCN1	1	1	1	0.59	2.38
NC1CCCNCC1(F)CNC(=O)c1ccc2ncnc(Nc3ccc(F)cc3)c2c1	NC1CCCNCC1	1	1	1	0.51	3.49
C=CC(=O)NCC(C#CC(=NO)c1ccc2ncncc2c1)c1ccccc1Cl	CC#CC(=NO)c1ccc2ncncc2c1.Clc1ccccc1	1	1	1	0.5	3.64
C=CC(=O)c1c(C(=O)NCc2nocc2N2CCN(C)CC2)ccc2ncnc(NC=C3C=C(O)C(F)=C3)c12	c1cnoc1	1	1	1	0.55	3.68
Fc1ccc(Nc2ncnc3ccc(N4CCNCC4c4ccc5n[nH]cc5c4)cc23)cc1Cl	C1CNCCN1.c1ccc2n[nH]cc2c1	1	1	1	0.58	3.41
C=CC(=O)NOC(=O)NCCc1cnc(NCCCN2CCOCC2)o1	C1COCCN1	1	1	1	0.51	3.09
C=CC(=O)Nc1c(-c2ccccc2OC(F)(F)F)ccc2ncnc(Nc3ccc(F)cc3)c12	c1ccccc1	1	1	1	0.74	2.69
COc1ccccc1CN1Cc2cc(OCc3ccc4ncnc(Nc5ccc(F)cc5)c4c3)ccc2N1	c1ccccc1	1	1	1	0.54	2.73
O=C(CCCNC(=O)c1ccc2ncnc(Nc3ccc(F)cc3)c2c1)Nc1cccc(Cl)c1F	Fc1ccccc1Cl.NC=O	1	1	1	0.56	2.29
O=C(NCc1ncccn1)c1cc2c(Nc3ccc(F)c(Cl)c3)ncnc2cc1C1CCNCC1	C1CCNCC1.c1cncnc1	1	1	1	0.63	2.79
Cc1cc(OCNC(=O)c2ccc3ncnc(Nc4ccc(F)cc4)c3c2)c(F)c(Cl)c1F	Fc1cccc(F)c1Cl	1	1	1	0.56	2.66
Fc1ccc(Nc2ncnc3ccc(Cc4ccnc(C5COCCN5)n4)cc23)cc1	C1COCCN1.c1cncnc1	1	1	1	0.57	3.21
COC(=O)N1CCC(c2ccc3ncnc(Nc4ccc(F)c(Cl)c4)c3c2)CC1	CCC.Fc1ccccc1Cl	1	1	1	0.66	2.35
CC(C)(COc1ccc2ncnc(Nc3ccc(F)cc3)c2c1)C1CCNCC1	C1CCNCC1.CC(C)C	1	1	1	0.55	2.56
Fc1ccc(Nc2ncnc3ccc(-c4cc(Cl)c(F)c(N5CCC5)c4)cc23)cc1F	C1CNC1.Fc1ccccc1Cl	1	1	1	0.52	2.44
O=C(NCc1cc(C2COCCN2)no1)c1ccc2ncnc(Nc3ccc(F)c(Cl)c3)c2c1	C1COCCN1.c1cnoc1	1	1	1	0.56	3.27
C=CC(=O)NOc1cc(Cl)ccc1C(=O)Nc1cc2n[nH]cc2cc1C1CNCCN1	C1CNCCN1.c1ccc2n[nH]cc2c1	1	1	1	0.53	3.86
CC(CC1CCCNCC1)C(=O)OCc1ccc2ncnc(Nc3ccc(F)c(Cl)c3)c2c1	C1CCCNCC1.CC(C)C	1	1	1	0.57	3.31
O=C(Nc1cccc(Cl)c1F)c1ccc2ncnc(Nc3ccc(F)cc3)c2c1	Fc1ccccc1Cl.NC=O	1	1	1	0.53	2.09
C=C1COCCN1c1ccc2ncnc(Nc3ccc(F)cc3)c2c1	C1COCCN1	1	1	1	0.58	2.55
O=C(NCCCOCCO)c1sc2ncnc3c2c1NC(=O)N3c1ccc(-c2cccc(F)c2)cc1	Fc1ccccc1.O=C1Nc2csc3ncnc(c23)N1c1ccccc1	1	1	1	0.56	2.89
O=C(CC1CNCCO1)OCCc1ccc2ncnc(Nc3ccc(F)cc3)c2c1	C1COCCN1	1	1	1	0.58	2.93
Fc1ccc(Nc2ncnc3cc(-c4cccc(Cl)c4F)c(N4CCOCC4)cc23)cc1Cl	C1COCCN1.Fc1ccccc1Cl	1	1	1	0.65	2.58
Fc1ccc(Nc2ncnc3ccc(Cc4c(CN5CC6CCNC6C5)ccn5nccc45)cc23)cc1Cl	CN1CC2CCNC2C1.c1ccn2nccc2c1	1	1	1	0.55	3.79
C=CC(=S)NC(=CC=O)N(C)Cc1ccc2ncnc(Nc3ccccc3)c2c1	C=CC=O.CNC	1	1	1	0.62	3.05
O=S(=O)(CCc1ncc2ccsc2n1)Cc1ccc2ncnc(Nc3ccc(F)c(F)c3)c2c1	CCS(C)(=O)=O.c1ncc2ccsc2n1	1	1	1	0.51	2.85
C=CC(=O)NCCC1=C(Nc2ncc(Cl)cn2)N(CCC=CC=CONC=O)C(=O)C12CN=CN=C2c1cc(F)c(F)cc1C(F)(F)F	Clc1cncnc1.O=CNO	1	1	1	0.51	5.31
O=C(Nc1ccc2ncnc(Nc3cccc(F)c3)c2c1)N1CCOCC1	C1COCCN1	1	1	1	0.53	2.17
C=CC#CC(C=CC=O)=C(O)c1ccc2ncnc(Nc3ccc(F)c(Cl)c3)c2c1	C=O.Fc1ccccc1Cl	1	1	1	0.62	3.24
Fc1ccc(Nc2ncnc3ccc(-c4ccc(F)c5c4CCC5)cc23)cc1	c1ccccc1	1	1	1	0.65	2.28
CC(Cc1cc2sccc2cn1)NCc1ccc2ncnc(Nc3ccc(F)c(Cl)c3)c2c1	CC(C)N.c1cc2sccc2cn1	1	1	1	0.55	3.17
CNCC=CC(C=CC=O)=C(O)C(O)c1ccc2ncnc(Nc3ccc(F)c(Cl)c3)c2c1	C=CC=O.CNC	1	1	1	0.61	3.78
O=C(C=Cc1c(F)cccc1Br)Nc1ccc2ncnc(Nc3ccc(Cl)cc3)c2c1	C=CC=O.Fc1cccc(Br)c1	1	1	1	0.57	2.38
CN1CCN(Cc2ccccc2CNc2ncnc3ccc(C(C#CCc4cccc(Cl)c4)=NON)cc23)CC1	CC#CC(=NO)c1ccc2ncncc2c1.Clc1ccccc1	1	1	1	0.58	3.08
Fc1ccc(Nc2ncnc3ccc(-c4c[nH]cn4)cc23)cc1	c1c[nH]cn1	1	1	1	0.59	2.44
C=CC(=O)Nc1cc(F)ccc1C(=O)CCc1n[nH]c2c(CC(N)=O)cc(-c3ccc4sccc4c3)cc12	CC(N)=O.c1ccc2[nH]ncc2c1.c1ccc2sccc2c1	1	1	1	0.51	3.14
CC(=O)N(c1ccc2ncnc(CO)c2c1)c1ccc2ncnc(Nc3ccc(F)c(Cl)c3)c2c1	C=O.CO.c1ccc2ncncc2c1	1	1	1	0.63	2.79
NC1=NC(Cc2ccc(-c3csc(-c4ccc5ncnc(Nc6ccc(F)c(Cl)c6)c5c4)n3)c(Cl)c2)CO1	CC1COC(N)=N1.Clc1ccccc1.c1cscn1	1	1	1	0.56	3.34
c1ccc(Nc2ncnc3ccc(-c4ccc5c(c4)-c4[nH]ncc4C5)cc23)cc1	c1ccccc1	1	1	1	0.5	2.48
O=CCc1cccc(-c2cncnc2-c2ccc3ncnc(Nc4ccc(F)cc4)c3c2)c1Cl	CC=O.Clc1ccccc1.c1cncnc1	1	1	1	0.66	2.73
Oc1cccc(F)c1-c1ccc2ncnc(Nc3cccc(Br)c3)c2c1	Oc1cccc(F)c1	1	1	1	0.57	2.25
O=C(O)CCCCC(=O)Nc1ccc2ncnc(Nc3cccc(F)c3F)c2c1	CCCC=O.Fc1ccccc1F	1	1	1	0.53	2.23
COc1ccc(OCc2ccc3ncnc(Nc4ccc(F)cc4)c3c2)cc1OC(=O)C=CF	C=CC=O.c1ccccc1	1	1	1	0.62	2.56
N#Cc1cncnc1-c1ccccc1C1CCN(c2ccc3ncnc(Nc4ccc(F)cc4)c3c2)C1	C1CCNC1.N#Cc1cncnc1.c1ccccc1	1	1	1	0.51	3.15
N=C(C=CC(=O)N1CCOCC1)c1ccccc1NC(=O)Nc1ccc2ncnc(Nc3ccc(F)c(Cl)c3)c2c1	C1COCCN1	1	1	1	0.59	2.87
Fc1ccc(Nc2ncnc3ccc(-c4ncnc(Cn5cccn5)c4Cl)cc23)cc1F	CN.Clc1cncnc1	1	1	1	0.56	2.77
C=CC(=O)CCCOON=C(C#CC(F)c1ccccc1Cl)c1ccc2ncnc(NCC(=O)NCCNc3ccc(F)cc3)c2c1	CC#CC(=NO)c1ccc2ncncc2c1.Clc1ccccc1	1	1	1	0.56	4
N#Cc1cnc2cc(CC(=O)CC(=O)c3ccc4ncnc(Nc5cccc(Cl)c5)c4c3)ccc2c1	CC=O.N#Cc1cnc2ccccc2c1	1	1	1	0.69	2.67
FOc1c(-c2ccc3ncnc(Nc4cccnc4)c3c2)ccc2[nH]cnc12	c1ccc2[nH]cnc2c1	1	1	1	0.53	2.82
Fc1ccc(Nc2ncnc3ccc(CC4COCCN4F)cc23)cc1Cl	C1COCCN1	1	1	1	0.64	3.19
O=CC(CCNC(=O)c1ccc2ncnc(Nc3ccc(F)cc3)c2c1)c1ncc2cc[nH]c2n1	CC.c1ncc2cc[nH]c2n1	1	1	1	0.56	3.39
C=CC(=O)Nc1cc(Br)ccc1CC=Cc1ccc2ncc(C=O)cc2c1	O=Cc1cnc2ccccc2c1	1	1	1	0.51	2.77
Fc1ccc(Nc2ncnc3ccc(-c4ccc5c(c4)CCNC5)cc23)cc1Cl	c1ccccc1	1	1	1	0.57	2.4
C=CC(=O)NCc1c(N2CCOCC2)c[nH]nc2[nH]c3ccc(F)cc3c3cccnc3c1-2	C1COCCN1	1	1	1	0.52	3.14
Fc1ccc(Nc2ncnc3ccc(NCOCc4cccc(F)c4C4CCNCC4)cc23)cc1	C1CCNCC1.CO.Fc1ccccc1	1	1	1	0.51	2.75
NC(=O)C1(c2ccc3ncnc(Nc4ccc(F)c(Cl)c4)c3c2)CCc2cccc3ccn1c23	c1ccccc1	1	1	1	0.65	3.41
Fc1ccc(Nc2ncnc3ccc(-c4cnn(Cc5cncnc5)c4)cc23)cc1	CNC.c1cncnc1	1	1	1	0.66	2.45
Fc1cccc(Nc2ncnc3ccc(-c4ccno4)cc23)c1	c1cnoc1	1	1	1	0.63	2.31
Clc1cccc(Nc2ncnc3ccc(C4CCn5ccnc54)cc23)c1	c1c[nH]cn1	1	1	1	0.64	3.08
COCc1cc(F)cc(Br)c1-c1ccc2ncnc(C=CC(=O)c3ccc4ncnc(Nc5ccccc5)c4c3)c2c1	C=CC=O.CO.Fc1cccc(Br)c1.c1ccc2ncncc2c1	1	1	1	0.55	2.98
Fc1ccc(Nc2ncnc3ccc(C4CN(c5ccc6ncncc6c5)CCO4)cc23)cc1Cl	C1COCCN1	1	1	1	0.59	3.14
O=C(O)CCC#CC(=NO)c1ccc2ncnc(-c3ccc4ncnc(Nc5ccc(F)c(Cl)c5)c4c3)c2c1	CC#CC(=NO)c1ccc2ncncc2c1.CC=O	1	1	1	0.73	3.08
Nc1c[nH]c2c(-c3cccc(Cl)c3)cc(Nc3ccc4ncnc(Nc5ccc(F)cc5)c4c3)cc12	Clc1ccccc1.c1ccc2[nH]ccc2c1	1	1	1	0.69	2.66
O=C1COCCN1C1=C(C(Oc2ccc3ncnc(Nc4ccccc4)c3c2)c2ccc(F)c(Cl)c2)OC=CC1	C1COCCN1.Fc1ccccc1Cl	1	1	1	0.53	3.69
CCC(=O)Oc1ccc2ncnc(Nc3ccc(F)c(Cl)c3)c2c1	CCC.Fc1ccccc1Cl	1	1	1	0.76	2.18
O=CCN1CCOCC1=CCNC(=O)c1ccc2ncnc(Nc3ccc(F)c(Cl)c3)c2c1	C1COCCN1	1	1	1	0.66	3.04
Fc1ccc(Nc2ncnc3ccc(Oc4nc5sccn5c4-c4cccc(Cl)c4F)cc23)cc1	Fc1ccccc1.c1cn2ccsc2n1	1	1	1	0.54	2.77
Fc1ccc(Nc2ncnc3ccc(-c4cnc(-c5ccc(F)cc5)[nH]4)cc23)cc1	c1c[nH]cn1	1	1	1	0.56	2.29
[NH2+]=[NH+]OCP(=O)(O[O-])Oc1ccccc1S(=O)(=O)c1ccc2ncnc(Nc3ccc(F)c(Cl)c3)c2c1	O=P(O)(O)CO	1	1	1	0.65	4.03
NC1CCN(c2ccc3ncnc(Nc4cccc(Cl)c4)c3c2)CC1	NC1CCNCC1	1	1	1	0.66	2.23
O=C(C=CN1CCN(c2c(F)cccc2Br)CC1)c1ccc2ncnc(Nc3ccc(F)c(Cl)c3)c2c1	C1CNCCN1.C=CC=O.Fc1cccc(Br)c1	1	1	1	0.62	2.84
C=CC(=O)Nc1cc(Cl)ccc1-c1cc(Cc2cccc(F)c2)ncn1	Cc1cccc(F)c1.c1cncnc1	1	1	1	0.64	2.44
CC(=CC=CNC(=O)c1ccc2ncnc(Nc3ccc(F)cc3)c2c1)c1ccc(Br)c(Cl)c1F	Fc1cccc(Br)c1Cl	1	1	1	0.56	2.98
O=C(CNC(=O)c1cnccn1)Cc1ccc2ncnc(Nc3ccc(F)cc3)c2c1	NC=O.c1cnccn1	1	1	1	0.58	2.43
Fc1ccc(Nc2ncnc3ccc(-c4ccc(-c5ccco5)c(F)c4)cc23)cc1	Fc1ccccc1.c1ccoc1	1	1	1	0.56	2.23
Fc1ccc(Nc2ncnc3ccc(-c4cccc5nc(Br)[nH]c45)cc23)cc1	c1ccc2[nH]cnc2c1	1	1	1	0.51	2.48
N#Cc1cc2scnc2nc1-c1ccc(Cl)c(-c2ccc3ncnc(Nc4ccc(F)c(Cl)c4)c3c2)c1	Clc1ccccc1.N#Cc1cnc2ncsc2c1	1	1	1	0.6	2.94
Fc1cccc(Nc2ncnc3ccc(-c4ccncn4)cc23)c1	Fc1ccccc1.c1cncnc1	1	1	1	0.56	2.18
CCN1CCOC(c2ccc3ncnc(Nc4ccc(F)cc4)c3c2)C1	C1COCCN1	1	1	1	0.61	2.74
Fc1ccc(Nc2ncnc3ccc(CN4CCN(Cc5ncc6c7c(sc6n5)CNCC7)CC4)cc23)cc1	CN1CCNCC1.c1ncc2c3c(sc2n1)CNCC3	1	1	1	0.55	2.89
O=C(F)C1CN(c2ccc3ncnc(Nc4ccc(F)cc4)c3c2)CCN1	C1CNCCN1.C=O	1	1	1	0.55	3.02
Fc1ccc(Nc2ncnc3ccc(-c4ncncc4-c4ccccc4F)cc23)cc1Cl	Fc1ccccc1.c1cncnc1	1	1	1	0.71	2.45
O=C(O)CCSSc1ccc(Br)cc1CNC(=O)c1ccc2ncnc(Nc3ccc(F)c(Cl)c3)c2c1	CCC(=O)O.SS	1	1	1	0.56	2.76
Fc1ccc(Nc2ncnc3ccc(OCc4c(F)c(C5CCNCC5)cc(F)c4Cl)cc23)cc1	C1CCNCC1.CO.Fc1ccc(F)c(Cl)c1	1	1	1	0.54	2.76
Fc1ccc(Nc2ncnc3ccc(-c4nc5ccccc5[nH]4)cc23)cc1Cl	c1ccc2[nH]cnc2c1	1	1	1	0.59	2.23
O=C(CNCCOCC(=O)c1ccccc1Cl)c1ccc2ncnc(Nc3ccc(F)cc3)c2c1	C=O.CO.Clc1ccccc1	1	1	1	0.57	2.45
C=CC(=O)NCCCCCCNC1(c2cccc3c2NC(=O)C3c2cccc(Cl)c2)CCCCN1CCc1ccccc1	C1CCNCC1.Clc1ccccc1.O=C1Cc2ccccc2N1	1	1	1	0.5	3.92
O=C(CCc1ccccc1F)c1ccc2ncnc(Nc3ccc(F)cc3)c2c1	CC=O.Cc1ccccc1F	1	1	1	0.63	2.11
Fc1ccc(Nc2ncnc3ccc(-c4ccc5nncn5n4)cc23)cc1Cl	c1cnn2cnnc2c1	1	1	1	0.55	2.51
O=CC(Cl)c1cc2c(Nc3ccc(F)cc3)ncnc2cc1-c1cccc(Cl)c1F	Fc1ccccc1Cl.O=CCCl	1	1	1	0.68	3.18
CC(C)(C#Cc1ccc2ncncc2c1F)Cc1ccc2ncnc(Nc3ccc(F)cc3)c2c1	CC(C)C#Cc1ccc2ncncc2c1	1	1	1	0.65	2.97
O=C(Cc1ccc2c(c1)CCN2)Cc1ccc2ncnc(Nc3ccc(F)c(Cl)c3)c2c1	CC=O.c1ccc2c(c1)CCN2	1	1	1	0.6	2.56
Fc1ccc(Nc2ncnc3ccc(Cc4ncncc4-c4ccccc4F)cc23)cc1Cl	c1ccccc1	1	1	1	0.62	2.54
C=CC(=O)NCCNc1ncnc2ccc(C(C#CC(O)c3ccccc3Cl)=NO)cc12	CC#CC(=NO)c1ccc2ncncc2c1.Clc1ccccc1	1	1	1	0.59	3.54
C=CC(=O)N(CCCCO)CCOc1ccc2ncnc(Nc3ccc(F)cc3)c2c1	C=CC=O.CCCCO	1	1	1	0.64	2.5
C=CC(=O)NCCCCCCc1cc2c(N3CCC(N)CC3)nc(F)nn2c1	NC1CCNCC1.c1cc2cncnn2c1	1	1	1	0.53	3.04
Fc1ccc(Nc2ncnc3ccc(-c4c(F)ccc5c4OCO5)cc23)cc1	c1ccccc1	1	1	1	0.57	2.36
O=CCCCCc1cc(-c2ccc3ncnc(Nc4ccccc4)c3c2)ccc1S(=O)(=O)O	C=O.CCCC.O=S(=O)(O)c1ccccc1	1	1	1	0.64	2.49
Fc1ccc(Nc2ncnc3ccc(-c4cc5cc(-c6cccc(Cl)c6)ccc5[nH]4)cc23)cc1Cl	Clc1ccccc1.c1ccc2[nH]ccc2c1	1	1	1	0.68	2.44
Fc1ccc(Nc2ncnc3ccc(-c4cc5ncncc5cc4CN4CCC4Cl)cc23)cc1Cl	CN1CCC1.c1ccc2ncncc2c1	1	1	1	0.57	3.37
CC1CCCCC1CCc1ccc2ncnc(Nc3ccc(F)c(Cl)c3)c2c1	CCCC(C)C	1	1	1	0.58	3.06
COc1cccc(Nc2ncnc3ccc(OC4COCCN4)cc23)c1	C1COCCN1	1	1	1	0.56	3.06
O=CC(Cc1cc(Cl)c(Br)cc1F)c1ccc2ncnc(Nc3ccccc3)c2c1	CCC=O.Fc1ccc(Cl)c(Br)c1	1	1	1	0.63	3.07
Cc1cccc(F)c1Cc1ccc2ncnc(Nc3ccc(F)c(Cl)c3)c2c1	Cc1cccc(F)c1	1	1	1	0.56	2.28
Fc1ccc(Nc2ncnc3ccc(Cc4ncncc4CN4CCOCC4)cc23)cc1Cl	C1COCCN1	1	1	1	0.6	2.68
Fc1ccc(Nc2ncnc3ccc(-c4cnc(Cn5cccn5)nc4)cc23)cc1	CNC.c1cncnc1	1	1	1	0.63	2.48
C=CC(=O)NCCNc1c(C#N)c(C(c2c(Cl)cccc2C(=C)C=O)n2ccnc2)nc2ccccc12	C=CC=O.Clc1ccccc1.Cn1ccnc1.N#Cc1cnc2ccccc2c1	1	1	1	0.51	3.84
CS(=O)(=O)CCC1CCCN(c2ccc3ncnc(Nc4ccc(F)cc4)c3c2)C1	C1CCNCC1.CCS(C)(=O)=O	1	1	1	0.53	2.85
Fc1ccc(Nc2ncnc3ccc(Cc4ncnn5cc(NC6CCNCC6)cc45)cc23)cc1Cl	NC1CCNCC1.c1cc2cncnn2c1	1	1	1	0.53	3.02
CC(CCC(=O)NC(=O)c1ccc2ncnc(Nc3ccc(F)c(Cl)c3)c2c1)CN1CCOCC1	C1COCCN1	1	1	1	0.55	2.98
c1ccc(Nc2ncnc3ccc(-c4nc(Cn5cccn5)co4)cc23)cc1	Cn1cccn1.c1cocn1	1	1	1	0.57	2.42
Fc1ccc(Nc2ncnc3ccc(Cc4ccc(Cc5ccc6ccccc6c5)cc4)cc23)cc1Cl	Cc1ccccc1.c1ccc2ccccc2c1	1	1	1	0.57	2.32
Fc1ccc(Nc2ncnc3ccc(-c4cc5c(c(Nc6cccnc6)c4)OCC5)cc23)cc1Cl	c1ccccc1	1	1	1	0.58	2.71
Fc1ccc(Nc2ncnc3ccc(CCOC4=CC(=Cc5c[nH]c6ncccc56)C=C4)cc23)cc1Cl	c1cnc2[nH]ccc2c1	1	1	1	0.57	2.98
Fc1ccc(Nc2ncnc3ccc(C4C5COCCN54)cc23)cc1Cl	C1COCCN1	1	1	1	0.66	3.51
C=C(C(=O)CCNC(=O)c1ccc2ncnc(Nc3ccc(F)c(Cl)c3)c2c1)C1COCCN1	C1COCCN1.C=CC=O	1	1	1	0.58	3.33
OC(Cc1cc2ncncc2cn1)C(O)c1ccc2ncnc(Nc3ccc(F)c(Cl)c3)c2c1	CC(O)CO.c1cc2ncncc2cn1	1	1	1	0.61	3.61
CC(Cc1ccc2ncnc(Nc3ccc(F)c(Cl)c3)c2c1)C(COc1ccccc1O)C(C#N)C=O	CCCC.N#CCC=O.Oc1ccccc1O	1	1	1	0.6	3.92
Fc1ccc(Nc2ncnc3ccc(Nc4nc(CN5CCN(c6ccccc6)CC5)nc5ncsc45)cc23)cc1	CN.c1ncc2scnc2n1	1	1	1	0.57	2.81
Fc1ccc(Nc2ncnc3ccc(Oc4ccccc4-c4ccc(F)c(Cl)c4F)cc23)cc1Cl	Fc1cccc(F)c1Cl	1	1	1	0.65	2.49
O=CC=CCNc1ccc2ncnc(Nc3ccc(F)c(Cl)c3)c2c1	C=CC=O.CNC	1	1	1	0.5	2.57
CC=CC=CN1CCOCC1c1ccc2ncnc(Nc3ccc(F)cc3)c2c1	C1COCCN1	1	1	1	0.67	3.37
Fc1ccc(Nc2ncnc3ccc(C4(Cc5ccccc5)CSSC4)cc23)cc1	C1CSSC1.Cc1ccccc1	1	1	1	0.51	2.74
Fc1ccc(Nc2ncnc3ccc(CN4CCOCC4)cc23)cc1	C1COCCN1	1	1	1	0.61	2.04
O=C(c1ccc2ncnc(Nc3ccc(F)cc3)c2c1)N1CCSCC1	C1CSCCN1	1	1	1	0.63	2.22
Fc1ccc(Nc2ncnc3ccc(-c4ccc5c(Br)c[nH]c5n4)cc23)cc1	c1cnc2[nH]ccc2c1	1	1	1	0.53	2.49
Cn1ccc2nccc(-c3ccc4ncnc(Nc5ccc(F)c(Cl)c5)c4c3)c21	Cn1ccc2ncccc21	1	1	1	0.71	2.54
O=C(CCN1CCOCC1)Nc1ccc2ncnc(Nc3ccccc3)c2c1	C1COCCN1	1	1	1	0.53	2.08
Fc1ccc(Nc2ncnc3ccc(-c4ccc(-c5cncnc5)s4)cc23)cc1	c1ccsc1.c1cncnc1	1	1	1	0.57	2.43
O=C1Nc2nc(-c3ccc4ncnc(Nc5ccc(F)c(Cl)c5)c4c3)ncc2C1c1ccc(F)c(Cl)c1	Fc1ccccc1Cl.O=C1Cc2cncnc2N1	1	1	1	0.55	3.29
C=CCC(=CC=CC(=O)NCC=CC=O)NCCCNC(=O)c1ccc2ncnc(Nc3ccc(F)cc3)c2c1	C=CC=O.CNC	1	1	1	0.67	3.25
Fc1ccc(Nc2ncnc3ccc(N4CCc5ccccc5C4)cc23)cc1	c1ccccc1	1	1	1	0.57	2.15
O=C(NCCc1ncc[nH]1)c1ccc2ncnc(Nc3ccc(F)cc3)c2c1	c1c[nH]cn1	1	1	1	0.63	2.3
O=C(NCC1COc2ccccc2O1)c1ccc2ncnc(Nc3ccc(F)c(Cl)c3)c2c1	c1ccccc1	1	1	1	0.61	2.82
O=[N+]([O-])CC(c1ccc(S(=O)(=O)O)cc1)c1ccc2ncnc(Nc3ccc(F)c(Cl)c3)c2c1	CC[N+](=O)[O-].O=S(=O)(O)c1ccccc1	1	1	1	0.63	3.09
CC(C)C#Cc1ccc2cncnc2c1-c1ccc2ncnc(Nc3cccc(Cl)c3)c2c1	CC(C)C	1	1	1	0.55	2.85
N#Cc1cc2ccccc2nc1CC(=O)Cc1ccc2ncnc(Nc3ccc(F)c(Cl)c3)c2c1	CC=O.N#Cc1cnc2ccccc2c1	1	1	1	0.66	2.64
O=C(c1ccc2ncnc(Nc3ccc(F)c(Cl)c3)c2c1)c1ncncc1-c1ccccc1F	Fc1ccccc1.c1cncnc1	1	1	1	0.63	2.58
O=C(Cc1cccc(-c2cncnc2)c1Cl)c1ccc2ncnc(Nc3ccc(F)c(Cl)c3)c2c1	CC=O.Clc1ccccc1.c1cncnc1	1	1	1	0.66	2.63
O=C(NCN1CCOCC1)c1ccc2ncnc(Nc3ccc(F)cc3)c2c1	C1COCCN1	1	1	1	0.6	2.27
O=C(NC1(CN2CCNCC2)CC1)c1ccc2ncnc(Nc3ccc(F)c(Cl)c3)c2c1	C1CC1.CN1CCNCC1	1	1	1	0.66	2.69
C=CC(=O)NCCCc1ccccc1C(=O)N1CCCC1c1ccc2ncnc(-c3cc(F)ccc3Cl)c2c1	CCC.Fc1ccc(Cl)cc1.c1ccc2ncncc2c1	1	1	1	0.54	3.17
O=C(C=Cc1c(F)cccc1Br)Cc1ccc2ncnc(Nc3ccc(F)cc3)c2c1	C=CC=O.Fc1cccc(Br)c1	1	1	1	0.58	2.52
O=C(NNN1CCOCC1)c1ccc2ncnc(Nc3ccc(F)c(Cl)c3)c2c1	C1COCCN1	1	1	1	0.66	2.66
COC(=O)c1cc2c(Nc3cccc(Cl)c3)ncnc2cc1Nc1nccc2sccc12	C=O.Nc1nccc2sccc12	1	1	1	0.59	2.57
C=CC(=O)Nc1ccc(-c2cncnc2-c2cnoc2-c2ccc3ncnc(Nc4ccc(F)c(Cl)c4)c3c2)cc1F	Fc1ccccc1.c1cncnc1.c1cnoc1	1	1	1	0.71	3.09
Fc1ccc(Nc2ncnc3ccc(N=CNc4cc5ccccc5[nH]4)cc23)cc1Cl	c1ccccc1	1	1	1	0.57	2.8
C=CC(=O)Nc1ccc(Br)c(Oc2ccc3nc(N)nc(NC(C)C)c3c2)c1F	C=CC=O.Fc1cccc(Br)c1.c1ccc2ncncc2c1	1	1	1	0.58	2.75
C=CC(=O)NCCCCc1ncnc2ccc(C(C#CCc3ccccc3Cl)=NO)cc12	CC#CC(=NO)c1ccc2ncncc2c1.Clc1ccccc1	1	1	1	0.59	3.08
C=CC(=O)NCCCNc1c(NC(=O)Cc2ccc3ccccc3c2)ccc2ncnc(Nc3ccc(F)c(Cl)c3)c12	CC=O.c1ccc2ccccc2c1	1	1	1	0.63	2.84
N#CC(=Cc1ccc2ncnc(Nc3ccc(F)cc3)c2c1)c1ccccc1	c1ccccc1	1	1	1	0.56	2.21
CC(C)(CO)Cc1ccnc(Cc2ccc3ncnc(Nc4ccc(F)c(Cl)c4)c3c2)n1	CC(C)(C)CO.c1cncnc1	1	1	1	0.63	2.74
O=C(Cc1cc(-c2ccc3ncnc(Nc4ccc(F)c(Cl)c4)c3c2)on1)Nc1ccccn1	c1cnoc1	1	1	1	0.71	2.53
CC(=CC(=O)C=Cc1c(F)cccc1Br)c1ccc2ncnc(Nc3ccc(F)c(Cl)c3)c2c1	C=CC=O.Fc1cccc(Br)c1	1	1	1	0.63	2.83
O=C(c1ccc2ncnc(Nc3ccc(F)c(Cl)c3)c2c1)N1CCOC(c2ccc(F)c(Cl)c2)C1	C1COCCN1.Fc1ccccc1Cl	1	1	1	0.64	2.96
CS(=O)(=O)c1c(C=C(c2ncncc2Br)C(C=O)C2CNCCN2)ccc2ncnc(Nc3ccc(F)c(Cl)c3)c12	Brc1cncnc1.C1CNCCN1.CC=O	1	1	1	0.61	4.39
Fc1ccc(Nc2ncnc3ccc(OCC(c4c(F)cccc4Br)N4CCCCC4)cc23)cc1	CN1CCCCC1.CO.Fc1cccc(Br)c1	1	1	1	0.55	3.02
CC(C(=O)Cc1ccc2ncnc(Nc3ccc(F)c(Cl)c3)c2c1)c1ccc(F)c(Cl)c1	CCC.Fc1ccccc1Cl	1	1	1	0.68	2.92
C=CC(=O)N(c1ccccc1NC1CCCN1)c1ccc(Cl)cc1-c1cc2c(NC(=O)N(C)c3ccccn3)ncnc2cc1OC	C1CCNC1.Clc1ccccc1.c1ccc2ncncc2c1.c1ccncc1	1	1	1	0.6	3.89
O=C(C=Cc1ccc2ncnc(Nc3ccc(F)c(Cl)c3)c2c1)c1c(F)cccc1Br	C=CC=O.Fc1cccc(Br)c1	1	1	1	0.57	2.51
O=C(NC(=O)c1ccc2ncnc(Nc3ccccc3)c2c1)C1=CC=CC=COC1C1CCc2nccn2C1	c1c[nH]cn1	1	1	1	0.56	4.03
OCC1CCCN(Cc2ccc3ncnc(Nc4ccccc4)c3c2)C1	CN1CCCCC1.CO.c1ccc2ncncc2c1	1	1	1	0.5	2.54
CC(C)(C)[Si](C)(O)Cc1ccc2ncnc(Nc3ccc(F)c(Cl)c3)c2c1	CC(C)C	1	1	1	0.66	3.12
O=C(NCc1cc2c(F)ccnc2[nH]1)c1ccc2ncnc(NC3=CCC=C(F)C(Cl)=C3)c2c1	c1cnc2[nH]ccc2c1	1	1	1	0.54	3.37
O=C(CCCCc1ccc2ncnc(Nc3ccc(F)c(Cl)c3)c2c1)NO	CCCCC(=O)NO	1	1	1	0.68	2.28
COCCNC(=O)c1c(C2N=Nc3ccccc32)ccc2ncnc(Nc3ccc(F)c(Cl)c3)c12	c1ccc2c(c1)CN=N2	1	1	1	0.55	3.4
C=CC(=O)NCCCc1nn(Cc2ccc3ccccc3c2)c2ncnc(N)c12	Cn1ncc2c(N)ncnc21.c1ccc2ccccc2c1	1	1	1	0.55	2.58
O=C(NCC12NC1c1ccccc1O2)c1ccc2ncnc(Nc3ccc(F)c(Cl)c3)c2c1	c1ccccc1	1	1	1	0.62	3.55
C=CC(=O)NCc1c(-c2cnc3n2-c2ccncc2C3)ccc2ncnc(Nc3ccc(F)cc3)c12	c1c[nH]cn1	1	1	1	0.54	3.22
O=C(c1ccc2ncnc(Nc3ccc(F)cc3)c2c1)c1c(Cl)cc(-c2cc3cncnn3c2)cc1Cl	Clc1cccc(Cl)c1.c1cc2cncnn2c1	1	1	1	0.56	2.9
Fc1ccc(Nc2ncnc3ccc(-c4ccc(F)c(Cl)c4F)cc23)cc1Cl	Fc1cccc(F)c1Cl	1	1	1	0.62	2.34
COCCOC(=O)C1C(CC(F)(F)F)OCCN1C(=O)c1ccc2ncnc(Nc3ccc(F)c(Cl)c3)c2c1	C1COCCN1	1	1	1	0.62	3.7
CCC(Cc1ccc2ncnc(Nc3cccc(F)c3)c2c1)CC(C(=O)C(F)(F)F)S(C)(=O)=O	CCCC.CCS(C)(=O)=O.O=CC(F)(F)F	1	1	1	0.61	3.58
O=C(NCc1ccc2ncnc(Nc3ccc(F)cc3)c2c1)c1cccc(Cl)c1F	C=O.Fc1ccccc1Cl	1	1	1	0.56	2.18
O=C(COc1ccc2ncnc(Nc3ccc(F)c(Cl)c3)c2c1)C1CCC(c2ccccc2)C1	C1CCCC1.c1ccccc1	1	1	1	0.63	3.13
CC1(Cc2cn[nH]c2)OCc2c(C(=O)c3ccc4ncnc(Nc5ccc(F)c(Cl)c5)c4c3)ncnc21	CC1(C)OCc2cncnc21.c1cn[nH]c1	1	1	1	0.63	3.73
O=C(Oc1ccc2ncnc(Nc3ccc(F)c(F)c3)c2c1)C(Br)=Cc1ccccc1	C=CC=O.c1ccccc1	1	1	1	0.5	2.55
Fc1ccc(Nc2ncnc3ccc(-c4cc(C5CCCCC5)no4)cc23)cc1	C1CCCCC1.c1cnoc1	1	1	1	0.55	2.4
O=C(c1ccc2ncnc(Nc3ccc(F)c(Cl)c3)c2c1)C1CNC1c1cccc(Cl)c1F	C1CNC1.Fc1ccccc1Cl	1	1	1	0.6	3.43
CCC(=O)CCCc1ccc2ncnc(Nc3ccc(F)c(Cl)c3)c2c1	CCC.Fc1ccccc1Cl	1	1	1	0.76	2.27
C=CC(=O)NCCCc1ccccc1OC(=O)OC1CN(C(=O)NC(=O)c2ccc3ncnc(Nc4ccc(F)cc4)c3c2NCC)CCO1	C1COCCN1	1	1	1	0.65	3.77
Fc1ccc(Nc2ncnc3ccc(C(CCN4CCOCC4)c4ccc(F)c(Cl)c4)cc23)cc1	C1COCCN1.Fc1ccccc1Cl	1	1	1	0.65	2.92
CNCC(C=C(C=CC=O)c1ccccc1)=Nc1ccc2ncnc(Nc3ccc(F)cc3)c2c1	C=CC=O.CNC	1	1	1	0.61	3.07
CC#CC(=NOc1ccc(Br)c(Cl)c1)c1ccc2ncnc(NC(CCN(C)C)c3ccccc3Cl)c2c1	CC#CC(=NO)c1ccc2ncncc2c1.Clc1ccccc1	1	1	1	0.61	3.64
Fc1ccc(Nc2ncnc3ccc(-c4c(CN5CC6CCNC6C5)ccn5nccc45)cc23)cc1Cl	CN1CC2CCNC2C1.c1ccn2nccc2c1	1	1	1	0.54	3.73
ON=C(C#CCc1ccccc1Cl)c1ccc2ncnc(-c3ccc4ncnc(Nc5ccc(F)cc5Cl)c4c3)c2c1	CC#CC(=NO)c1ccc2ncncc2c1.Clc1ccccc1	1	1	1	0.58	3.1
Cc1scnc1-c1ccc2ncnc(Nc3ccc(F)c(Cl)c3)c2c1	Cc1cncs1	1	1	1	0.58	2.48
O=C(NCc1cccc(-c2ccccc2)n1)c1ccc2ncnc(Nc3ccc(F)c(Cl)c3)c2c1	c1ccccc1.c1ccncc1	1	1	1	0.55	2.3
Fc1ccc(Nc2ncnc3ccc(OCN4CCC(c5ccc(Br)c(Cl)c5F)C4)cc23)cc1Cl	C1CCNC1.Fc1cccc(Br)c1Cl	1	1	1	0.53	3.21
C=CC(=O)NCCCCCC(=O)Cc1ncn(C)c1-c1ccc(-c2ccccc2Cl)c(F)c1	CN.Clc1ccccc1.Fc1ccccc1	1	1	1	0.5	2.78
C=CC(=O)Nc1ncnc2c(-c3cc(F)c(Cl)c(Br)c3)cc(NC=NC=CC3C=C(N=CC=C4N=C=CC4=O)N3C)cc12	C=CC=O.Fc1cccc(Br)c1Cl.c1ccc2ncncc2c1	1	1	1	0.58	5.09
O=C(CN1CCC(Cc2ncc3cc[nH]c3n2)CC1)c1ccc2ncnc(Nc3ccc(F)c(Cl)c3)c2c1	CC1CCNCC1.c1ncc2cc[nH]c2n1	1	1	1	0.62	2.91
Fc1ccc(Nc2ncnc3ccc(NC=NC=CN4CCOCC4)cc23)cc1	C1COCCN1	1	1	1	0.58	2.97
CC(C)(CC(=O)Nc1ccc2ncnc(Nc3ccc(F)c(Cl)c3)c2c1)C(N)=O	CC(C)(C)C(N)=O	1	1	1	0.72	2.41
Fc1ccc(Nc2ncnc3ccc(N4CCC(Cc5ccncn5)C4)cc23)cc1	C1CCNC1.Cc1ccncn1	1	1	1	0.55	2.92
Fc1ccc(Nc2ncnc3ccc(-c4cc5c(cc4C(F)(F)Cl)CCC5)cc23)cc1	c1ccccc1	1	1	1	0.67	2.6
Oc1ccc(NCc2cc(F)cc3c2OCO3)c(-c2ccc3ncnc(Nc4ccc(F)c(F)c4)c3c2)c1	c1ccccc1	1	1	1	0.5	2.77
C=CC(=O)NC(=O)c1cccc(OCc2ncnc3ccc(CN4CCCCC4)cc23)c1	CN1CCCCC1.CO.c1ccc2ncncc2c1	1	1	1	0.5	2.52
Fc1ccc(Nc2ncnc3ccc(-c4ccccc4-c4ccc(F)c(Cl)c4F)cc23)cc1Cl	Fc1cccc(F)c1Cl	1	1	1	0.62	2.44
Fc1ccc(Nc2ncnc3ccc(-c4ncc(Cc5ccn6nccc6c5)cn4)cc23)cc1	Cc1cncnc1.c1ccn2nccc2c1	1	1	1	0.63	2.75
Fc1cn2cc(-c3ccc4ncnc(Nc5cccc(Cl)c5)c4c3)nc2s1	c1cn2ccsc2n1	1	1	1	0.66	2.71
Fc1ccc(Nc2ncnc3ccc(-c4cnc(Cc5ncc[nH]5)cn4)cc23)cc1Cl	c1c[nH]cn1	1	1	1	0.62	2.7
O=CC=C(c1ccc2[nH]ccc2c1)c1ccc2ncnc(Nc3ccc(F)cc3)c2c1	C=CC=O.c1ccc2[nH]ccc2c1	1	1	1	0.5	2.61
CC(C)(O)Cc1ncc(Cc2nccn3c(-c4ccc5ncnc(Nc6ccc(F)cc6)c5c4)cnc23)cn1	CC(C)(C)O.Cc1nccn2ccnc12.c1cncnc1	1	1	1	0.55	3.09
CCC(CC=O)c1ccc2ncc(C#N)cc2c1Cc1ccc2ncnc(Nc3ccc(F)c(Cl)c3)c2c1	CC=O.N#Cc1cnc2ccccc2c1	1	1	1	0.65	3.44
O=CCc1c(-c2cc(Cl)ccc2N2CCOCC2)ccc2ncnc(Nc3ccc(F)cc3)c12	C1COCCN1	1	1	1	0.54	2.7
Fc1ccc(Nc2ncnc3ccc(OCOCc4ccccc4Br)cc23)cc1	Brc1ccccc1.COCO	1	1	1	0.55	2.26
CC(COCl)CC(=O)NC(=O)Cc1ccc2ncnc(Nc3ccc(F)c(Cl)c3)c2c1	CC(C)C	1	1	1	0.66	3.17
C=CC(=O)NC(=O)CNc1cccc2c1C(c1cccc(Cl)c1)(c1[nH]cnc1-c1ccc(OC)cc1)C(=O)N2	Clc1ccccc1.O=C1Cc2ccccc2N1.c1c[nH]cn1	1	1	1	0.52	3.58
Fc1ccc(Nc2ncnc3ccc(COCOc4ccc5c(c4)NCCO5)cc23)cc1F	c1ccccc1	1	1	1	0.53	2.67
NC1CC(CNC(=O)c2ccc3ncnc(Nc4ccc(F)cc4)c3c2)NCC1Cl	NC1CCNCC1	1	1	1	0.59	3.61
O=C(CON1CCOC(c2ccc(F)cc2)C1)Nc1ccc2ncnc(Nc3ccc(F)cc3)c2c1	C1COCCN1	1	1	1	0.56	3.08
CN(CCCBr)c1cccc(-c2ccc3ncnc(Nc4ccc(F)c(Cl)c4)c3c2)c1	CC.CNC	1	1	1	0.55	2.47
COC(C)C1CN(OC(=O)c2cc(OC(C)=O)c3ncnc(Nc4ccc(F)c(Cl)c4)c3c2)CCO1	C1COCCN1	1	1	1	0.54	3.85
C=CC(=O)NC(=O)C=Cc1cccc(-c2ccc3ncnc(Nc4ccccc4)c3c2)c1	C=CC=O.c1ccccc1	1	1	1	0.61	2.46
O=C(CNC1CCCCC1)c1ccc2ncnc(Nc3ccc(F)cc3)c2c1	C1CCCCC1.NCC=O	1	1	1	0.62	2.23
Fc1ccc(Nc2ncnc3ccc4c(c23)CCCCC2COCCN2CC4)cc1Cl	C1COCCN1	1	1	1	0.63	3.5
O=C(Nc1[nH]ncc1-c1ccccc1)c1ccc2ncnc(Nc3ccc(F)c(Cl)c3)c2c1	c1ccccc1	1	1	1	0.6	2.46
C=CC(=O)NCCOCc1cnc2c(Br)c(-c3ccccc3)nn2c1	Brc1cnn2cccnc12.CO.c1ccccc1	1	1	1	0.53	2.65
C=CC(=O)NCCOC=CC=Cc1cc2cnc(-c3ccc(F)c(Cl)c3)nc2s1	Fc1ccccc1Cl.c1ncc2ccsc2n1	1	1	1	0.62	3.21
O=NC(c1ccc2ncnc(Nc3cccc(Cl)c3)c2c1)C1COCCN1Br	C1COCCN1	1	1	1	0.57	3.83
O=CCC(c1ncnc(COc2ccc3ncnc(Nc4ccc(F)cc4)c3c2)c1Cl)N1CCNCC1	CC=O.CN1CCNCC1.CO.Clc1cncnc1	1	1	1	0.61	3.48
COc1c(-c2ccc3ncnc(Nc4ccc(F)cc4)c3c2)cc(Br)cc1-c1cc(Cl)c(Cl)cc1F	CO.Fc1ccc(Cl)c(Cl)c1	1	1	1	0.68	2.57
O=C(c1ccc2ncnc(Nc3ccc(F)cc3)c2c1)c1ccc(F)c(Cl)c1F	Fc1cccc(F)c1Cl	1	1	1	0.6	2.32
CCNc1ncnc2n[nH]c(-c3ccc(COc4ccc5ncnc(Nc6ccc(F)cc6)c5c4)cc3)c12	CC.CO.Nc1ncnc2n[nH]cc12.c1ccccc1	1	1	1	0.54	2.67
Fc1ccc(Nc2ncnc3ccc(Cc4ncc[nH]4)cc23)cc1Cl	c1c[nH]cn1	1	1	1	0.68	2.4
O=C(CCCN1CCNCC1)c1ccc2ncnc(Nc3ccc(Cl)cc3)c2c1	CCC=O.CN1CCNCC1	1	1	1	0.52	2.29
O=C(NCC=CC=CN1CCOCC1)c1ccc2ncnc(Nc3ccc(F)c(Cl)c3)c2c1	C1COCCN1	1	1	1	0.67	2.85
C=CC(=O)NCc1cnccc1CC(C#CC(=NO)c1ccc2ncncc2c1)c1cccc(F)c1Cl	CC#CC(=NO)c1ccc2ncncc2c1.Clc1ccccc1	1	1	1	0.53	3.94
Fc1ccc(Nc2ncnc3ccc(-c4occc4-c4ccccc4F)cc23)cc1	Fc1ccccc1.c1ccoc1	1	1	1	0.55	2.35
O=C(C=Cc1ccc2ncnc(Nc3ccccc3)c2c1)c1ccccc1	C=CC=O.c1ccccc1	1	1	1	0.51	2.01
C=CC(=O)Nc1cc(-c2ncnc(C(Cl)=CC(F)=CC3=C(F)C(Cl)C=C3)c2C(C)C)ccc1N1CCOC(OC)C1	C1COCCN1	1	1	1	0.52	4.7
CNCN(C(=O)CNC(=O)c1ccc2ncnc(Nc3ccc(F)c(Cl)c3)c2c1CC(F)(F)F)C1(F)CO1	CC.CNC	1	1	1	0.53	3.85
Fc1ccc(Nc2ncnc3ccc(Cc4ccnc5oc6ccccc6c45)cc23)cc1Cl	c1ccccc1	1	1	1	0.66	2.6
Fc1ccc(Nc2ncnc3ccc(-c4cccc5c4CCN(c4ccccc4F)C5)cc23)cc1	c1ccccc1	1	1	1	0.58	2.4
FNC1CC(c2ccc3ncnc(Nc4cccc(Cl)c4)c3c2)NCC1F	NC1CCNCC1	1	1	1	0.67	3.87
O=CCC(SSc1ccc2ncnc(Nc3ccc(F)cc3)c2c1)n1ccc2ccccc21	CC=O.Cn1ccc2ccccc21.SS	1	1	1	0.58	3.43
NC1=Nc2cc(-c3ccc4ncnc(Nc5ccc(F)cc5)c4c3)ccc21	c1ccccc1	1	1	1	0.58	2.41
Fc1ccc(Nc2ncnc3ccc(-c4oncc4C4COCCN4)cc23)cc1	C1COCCN1.c1cnoc1	1	1	1	0.53	3.28
Nc1cc(-c2ccc3ncnc(Nc4ccc(F)c(Cl)c4)c3c2)ccc1NC(=O)CC(N)C=O	NC(=O)CC(N)C=O.Nc1ccccc1	1	1	1	0.6	3.11
O=C(Nc1ccc2ncnc(Nc3ccc(Cl)c(Cl)c3)c2c1)c1ccc2c(c1)C1N=CC=NC1C2	c1ccccc1	1	1	1	0.5	3.65
Fc1ccc(Nc2ncnc3ccc(-c4ccc(OC5CCCCC5)c(Cl)c4)cc23)cc1	Clc1ccccc1.OC1CCCCC1	1	1	1	0.54	2.26
O=C(NCc1cc(-c2ccccc2)ccn1)c1ccc2ncnc(Nc3ccc(F)c(Cl)c3)c2c1	c1ccccc1.c1ccncc1	1	1	1	0.57	2.32
NC(=O)CCc1ccc2ncnc(Nc3cccc(F)c3Cl)c2c1	CCC(N)=O.Fc1ccccc1Cl.c1ccc2ncncc2c1	1	1	1	0.54	2.27
C=CC(=O)NC(CN1CCOCC1)c1ccc2ncnc(Nc3ccc(F)c(Cl)c3)c2c1	C1COCCN1	1	1	1	0.61	3.04
Fc1ccc(Nc2ncnc3ccc(CC4CC5CCC(c6ccc(F)c(Cl)c6)C54)cc23)cc1	CCC.Fc1ccccc1Cl	1	1	1	0.56	3.69
FC(F)(F)C(NCCCc1ccc2ncnc(Nc3ccccc3)c2c1)c1cncnc1	CNC.FC(F)F.c1cncnc1	1	1	1	0.51	3.06
CCS(=O)(=O)c1ccccc1CNC(=O)c1ccc2ncnc(Nc3ccc(F)c(Cl)c3)c2c1	CCS(=O)(=O)c1ccccc1	1	1	1	0.71	2.39
Cc1ccc(-c2ccc3ncnc(Nc4ccccc4)c3c2)c(F)c1Cl	Cc1cccc(F)c1	1	1	1	0.5	2.17
C=CC(=O)NCCNc1ncnc2ccc(C(C#CC(F)(OC)c3ccccc3Cl)=NO)cc12	CC#CC(=NO)c1ccc2ncncc2c1.Clc1ccccc1	1	1	1	0.58	3.76
C=CC(=O)c1cccc(-c2ccc3ncnc(Nc4ccc(F)cc4)c3c2)c1	C=CC=O.c1ccccc1	1	1	1	0.69	2.22
Fc1ccc(Nc2ncnc3ccc(SN4CCOCC4)cc23)cc1Cl	C1COCCN1	1	1	1	0.71	2.71
O=C(F)C(=CCCNC(=O)c1ccc2ncnc(Nc3ccccc3)c2c1)c1ccccc1	C=CC=O.c1ccccc1	1	1	1	0.62	2.52
C=CC(=O)NCc1ccc(CC#CC(=NO)c2ccc3ncncc3c2)cc1Cl	CC#CC(=NO)c1ccc2ncncc2c1.Clc1ccccc1	1	1	1	0.52	3.06
Fc1ccc(Nc2ncnc3ccc(OCc4ccc(Br)c(CN5CCCCC5)c4F)cc23)cc1	CN1CCCCC1.CO.Fc1cccc(Br)c1	1	1	1	0.6	2.51
Clc1ccc(Nc2ncnc3ccc(N4CCOCC4)cc23)cc1	C1COCCN1	1	1	1	0.5	2.05
CN(C)CC=C(C=O)c1ccc2ncnc(Nc3ccc(F)cc3)c2c1	C=CC=O.CNC	1	1	1	0.64	2.64
C=CC(=O)NCCc1nc(-c2cc(F)ccc2NC(NC)C2=CC2=CC(=CO)OC(C)C)ncc1Cl	CNC.Clc1cncnc1	1	1	1	0.52	4.24
Fc1ccc(Nc2ncnc3ccc(-c4ncnc5ccc(N6CCOCC6)cc45)cc23)cc1Cl	C1COCCN1	1	1	1	0.68	2.54
Fc1ccc2[nH]c(-c3ccc4ncnc(Nc5ccc(F)c(Cl)c5)c4c3)nc2c1	c1ccc2[nH]cnc2c1	1	1	1	0.58	2.35
Oc1ccc(Oc2cc3ncnc(Nc4ccc(F)c(Cl)c4)c3cc2C2CCCCC2)cc1	CCCC.Oc1ccc(O)cc1	1	1	1	0.69	2.44
Fc1ccc(Nc2ncnc3ccc(-c4nc(-c5ccc6[nH]ccc6c5)ncc4Cl)cc23)cc1Cl	Clc1cncnc1.c1ccc2[nH]ccc2c1	1	1	1	0.69	2.66
Fc1ccc(Nc2ncnc3ccc(N4CCN(Cc5c(F)cccc5Br)CC4)cc23)cc1Cl	CN.Fc1cccc(Br)c1	1	1	1	0.57	2.46
CN(C)CC=CC(=O)c1ccc2ncnc(Nc3ccc(F)cc3)c2c1	C=CC=O.CNC	1	1	1	0.66	2.36
CNCCc1cc2c(Nc3ccccc3)ncnc2cc1C=CC=O	C=CC=O.CNC	1	1	1	0.58	2.59
CC(CO)Cc1ccc2nc(-c3ccc4ncnc(Nc5ccc(F)c(Cl)c5)c4c3)ccc2c1	CC(C)C.c1ccc2ncccc2c1	1	1	1	0.64	2.92
Fc1ccc(Nc2ncnc3ccc(CC(F)(F)F)cc23)cc1Cl	CC(F)(F)F	1	1	1	0.59	2.29
O=CC(=CCn1ccc2ccccc21)c1ccc2ncnc(Nc3ccc(F)c(Cl)c3)c2c1	C=CC=O.Cn1ccc2ccccc21	1	1	1	0.65	2.79
C=CC(=O)c1ccc2ncnc(Nc3ccc(F)cc3Br)c2c1	C=CC=O.Fc1cccc(Br)c1	1	1	1	0.65	2.38
C=CC(=O)c1cc(Cl)c(Br)c(C(=O)Nc2ccc3ncnc(Nc4ccc(F)c(Cl)c4)c3c2)c1F	C=CC=O.Fc1ccc(Cl)c(Br)c1	1	1	1	0.68	2.87
C=CC(=O)NON=C(C#CCc1cccc(Cl)c1)c1ccc2ncnc(OC)c2c1	CC#CC(=NO)c1ccc2ncncc2c1.Clc1ccccc1	1	1	1	0.55	3.28
Fc1ccc(Nc2ncnc3ccc(N4CCc5ccccc5C4)cc23)cc1Cl	c1ccccc1	1	1	1	0.63	2.27
CC#CC(=O)c1ccc2ncnc(Nc3ccc(Cl)c(F)c3)c2c1	CC#CC=O.Fc1ccccc1Cl	1	1	1	0.64	2.55
c1ccc(Nc2ncnc3ccc(C4CCc5cccc6ccn4c56)cc23)cc1	c1ccccc1	1	1	1	0.51	2.92
CCCCC(CCN=C(N)NC#N)c1ccc2ncnc(Nc3ccc(F)c(Cl)c3)c2c1	CCCCCCC	1	1	1	0.82	3.32
CC(C)N(CCN1CCOCC1)C(=O)c1ccc2ncnc(Nc3ccc(F)c(Cl)c3)c2c1	C1COCCN1.Fc1ccccc1Cl	1	1	1	0.66	2.49
Fc1ccc(Nc2ncnc3ccc(-c4ccc5c(c4)OCO5)cc23)cc1	c1ccccc1	1	1	1	0.53	2.1
Fc1ccc(Nc2ncnc3ccc(C(Cl)c4ccc5c(c4)CCO5)cc23)cc1	c1ccccc1	1	1	1	0.59	2.83
O=S(=O)(C=CC=COCCN1CCOCC1)c1ccc2ncnc(Nc3ccc(F)c(Cl)c3)c2c1	C1COCCN1	1	1	1	0.72	3.03
CC(=O)N1CCC(c2ccc(-c3ccc4ncnc(Nc5ccc(F)c(Cl)c5)c4c3)cc2)=N1	CC(=O)N1CCC(c2ccccc2)=N1	1	1	1	0.67	2.55
CC(Cc1ccc2ncnc(Nc3ccc(F)cc3)c2c1)Cn1ccnc1	c1c[nH]cn1	1	1	1	0.61	2.82
Fc1ccc(Nc2ncnc3ccc(-c4c(F)cccc4Cc4nnco4)cc23)cc1Cl	Cc1nnco1.Fc1ccccc1	1	1	1	0.63	2.74
Cc1c(-c2ncnc3c2CC(=O)N3Cc2ccc(F)c(Cl)c2)ccc2ncnc(Nc3ccc(F)cc3)c12	CN1C(=O)Cc2cncnc21.Fc1ccccc1Cl	1	1	1	0.5	2.9
Cc1ccccc1NC1CCNC(c2ccc3ncnc(Nc4ccc(F)c(Cl)c4)c3c2)C1	Cc1ccccc1.NC1CCNCC1	1	1	1	0.54	3.27
Fc1ccc(Nc2ncnc3ccc(-c4nc5ccc(Cl)cc5o4)cc23)cc1Cl	Clc1ccc2ncoc2c1	1	1	1	0.71	2.32
Cc1cc(Cc2ccnc(-c3ccc4ncnc(Nc5ccc(F)c(Cl)c5)c4c3)c2)n(C2C(=O)Nc3ccccc32)c1	Cc1c[nH]c(C)c1.O=C1Cc2ccccc2N1.c1ccncc1	1	1	1	0.52	3.5
C=CC(=O)NCN1CCC(c2ncnc3ccc(-c4ccc(Cl)cc4-c4ccncc4)cc23)C1	C1CCNC1.Clc1ccccc1.c1ccc2ncncc2c1.c1ccncc1	1	1	1	0.5	3.25
O=C(c1ccc2ncnc(Nc3ccc(F)c(Cl)c3)c2c1)N1CCOCC1c1ccc(F)c([N+](=O)[O-])c1	C1COCCN1.O=[N+]([O-])c1ccccc1F	1	1	1	0.59	3.13
Fc1ccc(Nc2ncnc3ccc(CCCCc4ncncc4-c4ccccc4F)cc23)cc1	Fc1ccccc1.c1cncnc1	1	1	1	0.62	2.52
Fc1ccc(Nc2ncnc3ccc(Cc4ccc(F)c(Cl)c4Br)cc23)cc1Cl	Fc1cccc(Br)c1Cl	1	1	1	0.51	2.52
C=CC(=O)NCCc1cnc(-c2ccc3ncnc(Nc4ccc(F)cc4)c3c2Br)[nH]1	c1c[nH]cn1	1	1	1	0.65	2.89
O=C(c1ccc2ncnc(Nc3ccc(F)c(Cl)c3)c2c1)C1COCCN1	C1COCCN1	1	1	1	0.59	3.01
C=CC(=O)NCCCOCn1cnc(-c2c(F)cccc2Br)c1	CN.Fc1cccc(Br)c1	1	1	1	0.5	2.84
O=C1C(c2ccc3[nH]ccc3c2)=C=C1c1ccc2ncnc(Nc3cccc(Cl)c3)c2c1	C=CC=O.c1ccc2[nH]ccc2c1	1	1	1	0.64	3.09
C=CCCc1cc2ncnc(Nc3ccc(F)c(Cl)c3)c2cc1C=COC(=O)C(C=NN)Cc1ccccc1F	c1ccccc1	1	1	1	0.77	3.85
O=C(NCc1ccc(Br)c(Cl)c1F)c1ccc2ncnc(Nc3ccc(F)cc3)c2c1	Fc1cccc(Br)c1Cl	1	1	1	0.64	2.38
CN1CCN(C(=O)c2ccc3ncnc(Nc4ccc(F)cc4)c3c2)C(c2ccc3cc(C#N)cnc3c2)C1	CNC.N#Cc1cnc2ccccc2c1	1	1	1	0.52	3.16
Fc1ccc(Nc2ncnc3ccc(-c4c(C5CC5)ccc5ncccc45)cc23)cc1Cl	C1CC1.c1ccc2ncccc2c1	1	1	1	0.58	2.44
O=C(CCC1CCCCC1)N1CCOC(Nc2ccc3ncnc(Nc4ccc(F)cc4)c3c2)C1	C1COCCN1	1	1	1	0.56	3.13
CCCC1=C(C=CC(Cl)C(C)(C(F)(F)F)C(F)(F)F)C(c2ccc3ncnc(Nc4ccc(F)cc4)c3c2)N1	CC(C)C	1	1	1	0.6	4.18
CC(CCNC(=O)c1ccc2ncnc(Nc3ccc(F)cc3)c2c1)OC(=O)CN1CCC(CCC#CC=O)C1	C1CCNC1.CCC#CC=O	1	1	1	0.59	3.7
C=CC(=O)CC(=O)Nc1cc(CC(C)CNC(=O)C=C)cnc1Nc1ncnc2ccc(-c3ccc(F)cc3Br)cc12	C=CC=O.Fc1cccc(Br)c1.c1ccc2ncncc2c1	1	1	1	0.63	3.67
O=C(c1ccc2ncnc(Nc3ccc(F)c(Cl)c3)c2c1)c1nccc(C2COCCN2)n1	C1COCCN1.c1cncnc1	1	1	1	0.61	3.38
Fc1ccc(Nc2ncnc3ccc(CCc4ncncc4C4CCC4)cc23)cc1	C1CCC1.c1cncnc1	1	1	1	0.56	2.54
C=CC(=O)NCc1c(Nc2nc(-c3ccc(F)cc3)nc3ccc(C(C(C)C)S(C)(=O)=O)cc23)ccc(F)c1Cl	CC(C)C	1	1	1	0.53	3.52
Clc1ccc2c(c1)CNCC2OCCCOc1ccc2ncnc(Nc3ccccc3)c2c1	c1ccccc1	1	1	1	0.56	3.05
FC1=C=CC=C(Nc2ncnc3ccc(C4CC4c4ccc5ncccc5c4)cc23)C=C1Cl	C1CC1.c1ccc2ncccc2c1	1	1	1	0.55	4.13
O=C(Cc1ccc2ncnc(Nc3ccc(F)c(Cl)c3)c2c1)c1ncncc1-c1ccccc1F	Fc1ccccc1.c1cncnc1	1	1	1	0.65	2.63
Nc1cccc(N(C(=O)CC(N)C=O)c2ccc3ncnc(Nc4ccc(F)c(Cl)c4)c3c2)c1	NC(=O)CC(N)C=O.Nc1ccccc1	1	1	1	0.64	3.31
C=CC(=O)NC(=O)c1c(Nc2ccc(Cl)cc2)noc1NCCCc1ccc(Cl)cc1	c1cnoc1	1	1	1	0.52	2.65
Fc1ccc(Nc2ncnc3ccc(CCC=Cc4ccc(F)c(Cl)c4F)cc23)cc1Cl	Fc1cccc(F)c1Cl	1	1	1	0.59	2.66
CCc1cnc(-c2ccc3ncnc(Nc4ccc(F)c(Cl)c4)c3c2)cc1-c1ccccc1	c1ccccc1.c1ccncc1	1	1	1	0.62	2.37
Fc1ccc(Nc2ncnc3ccc(-c4ccc5c(c4)CCN5F)cc23)cc1Cl	c1ccccc1	1	1	1	0.63	2.62
O=C(CCCCCOC=CCCNC(=O)c1ccc2ncnc(Nc3ccc(F)cc3)c2c1)NO	CCCCC(=O)NO.CO	1	1	1	0.63	2.69
O=C(CCc1ccc(O)cc1F)c1cccc(-c2ccc3ncnc(Nc4ccc(F)cc4)c3c2)c1SS	SS	1	1	1	0.5	2.86
Cc1cc(CN2CCN(c3ccc(-c4ccc5ncnc(Nc6ccccc6)c5c4)cc3)CC2)n[nH]1	CN1CCNCC1.Cc1ccn[nH]1.c1ccccc1	1	1	1	0.57	2.44
CC(C)C#Cc1ccc2ncnc(-c3ccc4ncnc(Nc5ccc(F)c(Cl)c5)c4c3)c2c1	CC(C)C#Cc1ccc2ncncc2c1	1	1	1	0.63	2.72
O=C(c1ccc2ncnc(Nc3ccc(F)cc3)c2c1)C(CCl)c1cccc(O)c1	C=O.CCCl.c1ccccc1	1	1	1	0.6	2.88
NC(=O)Cc1cccc(C(O)c2ccc3ncnc(Nc4ccc(F)cc4)c3c2)c1	CC(N)=O.c1ccccc1	1	1	1	0.59	2.74
COc1ccc(OC2CC2CN(C)OCc2ccc3ncnc(Nc4ccc(F)cc4)c3c2)cc1	C1CC1.CNC.CO	1	1	1	0.67	3.46
NC1CCN(Cc2ccc3ncnc(Nc4cccc(Cl)c4)c3c2)CC1Cl	NC1CCNCC1	1	1	1	0.65	3.21
O=CNc1nccnc1C=C(C=O)c1ccc2ncnc(Nc3ccc(F)cc3)c2c1	C=CC=O.NC=O.c1cnccn1	1	1	1	0.59	3
COC(=O)CC(SSC)c1ccc2ncnc(Nc3ccc(F)cc3)c2c1	CCC=O.CO.SS	1	1	1	0.61	3.13
Fc1ccc(Nc2ncnc3ccc(-c4cc5cc(Oc6ccccc6)cnc5[nH]4)cc23)cc1Cl	Oc1ccccc1.c1cnc2[nH]ccc2c1	1	1	1	0.65	2.56
Fc1c(-c2ccc3ncnc(Nc4ccccc4)c3c2)ccc(Br)c1Cl	Fc1cccc(Br)c1Cl	1	1	1	0.51	2.24
COc1ccc(Nc2ncnc3ccc(-c4cc(-c5ncc6cc[nH]c6n5)ccc4C=O)cc23)cc1	O=Cc1ccccc1.c1ncc2cc[nH]c2n1	1	1	1	0.54	2.72
C=CC(=O)NCc1c(C(=O)C=Cc2ccccc2)ccc2ncnc(Nc3ccc(F)cc3)c12	C=CC=O.c1ccccc1	1	1	1	0.66	2.63
O=Cc1ccc(S(=O)(=O)CCOCOCc2ccc3ncnc(Nc4ccccc4)c3c2)cc1	CCS(=O)(=O)c1ccccc1	1	1	1	0.68	2.54
Fc1ccc(Nc2ncnc3ccc(-c4nnco4)cc23)cc1	c1nnco1	1	1	1	0.63	2.27
Fc1c(CN2CCNCC2)ncnc1-c1ccc2ncnc(Nc3cccc(Cl)c3)c2c1	CN1CCNCC1.Fc1cncnc1	1	1	1	0.63	2.71
Fc1ccc(Nc2ncnc3ccc(Cc4ccnc(-c5ccccc5F)n4)cc23)cc1Cl	Fc1ccccc1.c1cncnc1	1	1	1	0.62	2.46
O=C(C=Cc1c(F)cccc1Br)Cc1ccc2ncnc(Nc3ccc(F)c(Cl)c3)c2c1	C=CC=O.Fc1cccc(Br)c1	1	1	1	0.62	2.62
Fc1ccc(Nc2ncnc3ccc(Nc4ccc(CC(F)(F)F)cc4)cc23)cc1	Cc1ccccc1.FC(F)F	1	1	1	0.58	2.25
O=C(NCCCCc1ccc(F)c(Cl)c1F)c1ccc2ncnc(Nc3ccc(F)c(Cl)c3)c2c1	Fc1cccc(F)c1Cl	1	1	1	0.63	2.51
C=CC(=O)NCCc1ccc(NC=CNCCCCc2ccc(Br)cc2)cn1	Brc1ccccc1.CCCC.CNC	1	1	1	0.52	2.79
FN1CCOCC1Cc1ccc2ncnc(Nc3ccccc3)c2c1	C1COCCN1	1	1	1	0.63	3.03
O=C(NCc1ccccc1-c1ccc2ncnc(Nc3ccc(F)c(Cl)c3)c2c1)N1CCOCC1	C1COCCN1	1	1	1	0.65	2.42
Fc1ccc(Nc2ncnc3ccc(C4Cc5ccccc5N4)cc23)cc1Cl	c1ccccc1	1	1	1	0.57	2.84
O=CC=C(c1ccc2ncnc(Nc3ccc(F)cc3)c2c1)c1cnccn1	C=CC=O.c1cnccn1	1	1	1	0.52	2.63
Fc1ccc(Nc2ncnc3ccc(C4(F)C5OCCN4O5)cc23)cc1Cl	C1COCCN1	1	1	1	0.63	4.66
COC(=O)CNCCOc1ccc2ncnc(Nc3ccc4ncnc(Nc5ccc(F)cc5)c4c3)c2c1	C=O.CO.c1ccc2ncncc2c1	1	1	1	0.6	2.58
C=CC(=O)NC(C)c1cc(Cc2c[nH]c(-c3nc[nH]c3-c3ccc(Cc4ccccc4)cc3)n2)ccn1	Cc1c[nH]cn1.c1ccncc1	1	1	1	0.54	3.56
Fc1ccc(Nc2ncnc3ccc(-n4cc(-c5ccccc5Cl)cn4)cc23)cc1	Clc1ccccc1.c1cn[nH]c1	1	1	1	0.54	2.28
CC1NC(CCCc2ccc3ncnc(Nc4ccc(F)cc4)c3c2)C(OCl)C1Cl	CC1CCCN1	1	1	1	0.62	4.01
CNC(Cc1ccc2ncnc(Nc3ccccc3)c2c1)c1cc(C=O)c2ncncc2c1	C=O.CNC.c1ccc2ncncc2c1	1	1	1	0.63	3.15
CC(COc1ccc2ncnc(Nc3ccc(F)cc3)c2c1)Cc1cnccc1-c1ccccc1Cl	CC(C)CO.Clc1ccccc1.c1ccncc1	1	1	1	0.59	2.95
Fc1ccc(Nc2ncnc3ccc(-c4ccc(Br)c(Cl)c4F)cc23)cc1	Fc1cccc(Br)c1Cl	1	1	1	0.59	2.3
C=Cc1cc(C2C=c3ncnc(Nc4ccc(F)c(Cl)c4)c3=C2)ccc1-c1nc(CCS(C)(=O)=O)cs1	CCS(C)(=O)=O.c1cscn1	1	1	1	0.53	3.93
Fc1ccc(Nc2ncnc3ccc(N4Cc5ccccc5C(Br)C4)cc23)cc1	c1ccccc1	1	1	1	0.59	2.94
Fc1ccc(Nc2ncnc3ccc(N4CCOCC4c4ccc(F)c(Cl)c4)cc23)cc1Cl	C1COCCN1.Fc1ccccc1Cl	1	1	1	0.6	3.03
C=CC(=O)NCCOCCCc1ccc(C(F)(F)F)c(-c2ccnc(F)c2)c1Cl	Clc1ccccc1.FC(F)F.c1ccncc1	1	1	1	0.53	2.87
Fc1ccc(Nc2ncnc3ccc(-c4nc5ccccn5n4)cc23)cc1	c1ccn2ncnc2c1	1	1	1	0.61	2.31
O=C(C(c1ccc(F)c(Cl)c1)c1ccc2ncnc(Nc3ccc(F)cc3)c2c1)N1CCOCC1	C1COCCN1.Fc1ccccc1Cl	1	1	1	0.73	2.95
CNc1cc2ncnc(Nc3ccc(F)c(F)c3)c2c(F)c1C1CN(OC)CCC1N	NC1CCNCC1	1	1	1	0.58	3.91
C=CC(=O)NCCCOCC(=O)C=Cc1ncc2cc(-c3ccc(F)c(Cl)c3Br)ccc2n1	C=CC=O.Fc1cccc(Br)c1Cl.c1ccc2ncncc2c1	1	1	1	0.5	3.16
O=C(CN1CCOCC1)Nc1ccc2ncnc(Nc3ccc(F)c(Cl)c3)c2c1	C1COCCN1	1	1	1	0.63	2.2
O=CC(=Cc1ccc2[nH]ccc2c1)c1ccc2ncnc(Nc3ccc(F)c(Cl)c3)c2c1	C=CC=O.c1ccc2[nH]ccc2c1	1	1	1	0.69	2.77
O=C(NCCC=CN1CCOCC1)c1ccc2ncnc(Nc3ccc(F)cc3)c2c1	C1COCCN1	1	1	1	0.66	2.61
C=CC(=O)Nc1cc(N2CCCCNc3cccc(n3)C2)c(C2N=CC(=O)C2=C)cc1-c1ncncc1C#N	C=CC=O.N#Cc1cncnc1	1	1	1	0.52	5.42
O=C(C=Cc1ncc(CC[S+]([O-])c2ccccc2)cn1)c1ccc2ncnc(Nc3ccc(F)c(Cl)c3)c2c1	C=CC=O.CC[S+]([O-])c1ccccc1.c1cncnc1	1	1	1	0.65	3.72
O=C(c1ccc2ncnc(Nc3ccc(F)c(Cl)c3)c2c1)C1Cc2cccc3ccn(c23)C1	c1ccccc1	1	1	1	0.6	3.19
C=CC(=O)NCCN1CCC(c2ncnc3ccc(-c4ccc(F)c(Cl)c4)cc23)C1	C1CCNC1.Fc1ccccc1Cl.c1ccc2ncncc2c1	1	1	1	0.65	3.02
O=C(F)C=Cc1cccc(NC(=O)c2ccc3ncnc(Nc4ccc(F)c(Cl)c4)c3c2)c1	C=CC=O.c1ccccc1	1	1	1	0.52	2.5
O=C(C=Cc1c(F)cccc1Br)COc1ccc2ncnc(Nc3ccc(F)c(Cl)c3)c2c1	C=CC=O.Fc1cccc(Br)c1	1	1	1	0.59	2.63
Fc1ccc(Nc2ncnc3ccc(-c4oncc4-c4ncncc4-c4ccccc4F)cc23)cc1	Fc1ccccc1.c1cncnc1.c1cnoc1	1	1	1	0.52	2.76
Nc1cc(CNC(=O)c2ccc3ncnc(Nc4ccc(F)c(Cl)c4)c3c2)cc(F)c1C1NCCNC1=O	Fc1ccccc1.O=C1CNCCN1	1	1	1	0.62	3.37
CC(C)(CO)Cc1nccc(-c2ccc3ncnc(Nc4ccc(F)c(Cl)c4)c3c2)n1	CC(C)(C)CO.c1cncnc1	1	1	1	0.61	2.67
Fc1ccc(Nc2ncnc3ccc(C4=C5COCCN54)cc23)cc1Cl	C1COCCN1	1	1	1	0.67	2.72
O=CC(CNC(=O)c1ccc2ncnc(Nc3ccc(F)c(Cl)c3)c2c1)c1ccccc1Cl	CC=O.CN.Clc1ccccc1	1	1	1	0.61	3
COc1ccc(C2C(CN3CCNCC3)C2C(C)=O)c(-c2ccc3ncnc(Nc4ccc(F)cc4)c3c2)c1	C1CC1.CN1CCNCC1	1	1	1	0.6	3.75
O=C(c1ccc2ncnc(Nc3ccccc3)c2c1)c1c(F)cccc1F	C=O.Fc1cccc(F)c1	1	1	1	0.52	2.08
c1ccc(Nc2ncnc3ccc(CC4CCc5cccc6ccn4c56)cc23)cc1	c1ccccc1	1	1	1	0.56	2.97
O=C(c1ccc2ncnc(Nc3cccc(Cl)c3)c2c1)c1ncc(C2CCNCC2)cn1	C1CCNCC1.c1cncnc1	1	1	1	0.67	2.7
NC1CCN(CC=CN=CCNC(=O)NOc2ccc3ncnc(Nc4ccc(F)c(Cl)c4)c3c2)CC1	NC1CCNCC1	1	1	1	0.66	3.33
Fc1ccc(Nc2ncnc3ccc(C4OCCN5Cc6ccc(cn6)C=C45)cc23)cc1Cl	C1COCCN1	1	1	1	0.6	4.45
O=CC(Cc1ccc2ncnc(Nc3ccc(F)c(Cl)c3)c2c1)c1ccc2c(c1)CCN2	CC=O.c1ccc2c(c1)CCN2	1	1	1	0.57	3.18
CNC(=O)C(=O)C=Cc1ccc2ncnc(Nc3ccc(F)c(Cl)c3)c2c1	C=CC=O.CNC	1	1	1	0.61	2.51
O=CC=Cc1c(F)cc(C=CCC(=O)OCCCNC(=O)c2ccc3ncnc(Nc4ccc(F)cc4)c3c2)cc1Br	C=CC=O.C=CCC.Fc1cccc(Br)c1	1	1	1	0.52	3.05
O=C(F)C=C(c1ccccc1)c1ccc2ncnc(Nc3ccc(F)cc3)c2c1	C=CC=O.c1ccccc1	1	1	1	0.59	2.4
Fc1ccc(Nc2ncnc3ccc(N4CCOCC4c4cccc(Cl)c4F)cc23)cc1Cl	C1COCCN1.Fc1ccccc1Cl	1	1	1	0.55	3.09
C=CC(=O)NCNC(C=CC(F)=CC(=O)NC(=C)C=O)C(C)c1cc(F)ccc1Nc1ncnc2ccc(NC)cc12	C=CC=O.CNC	1	1	1	0.61	4.64
O=C(CCc1nccn1CC(F)(F)F)Nc1ccc2ncnc(Nc3ccc(F)cc3)c2c1	c1c[nH]cn1	1	1	1	0.65	2.51
CC(C)(C)CC(=O)c1ccc2ncnc(Nc3ccc(F)c(Cl)c3)c2c1	CC(C)C	1	1	1	0.71	2.29
O=CCC(c1ncnc(COc2ccc3ncnc(Nc4ccc(F)c(Cl)c4)c3c2)c1Cl)N1CCNCC1	CC=O.CN1CCNCC1.CO.Clc1cncnc1	1	1	1	0.57	3.56
O=Cc1cc2c(Nc3cccc(Cl)c3)ncnc2cc1-c1cccc(Cl)c1F	C=O.Fc1ccccc1Cl	1	1	1	0.73	2.47
Fc1ccc(Nc2ncnc3ccc(-c4ccccc4F)cc23)cc1Cl	c1ccccc1	1	1	1	0.66	2.05
C=CC(=O)NCc1ccccc1Nc1cccc(C#Cc2ccccc2)c1	C(#Cc1ccccc1)c1ccccc1	1	1	1	0.51	2.24
C=CC(=O)Nc1ccc(NC(=O)C=Cc2ncnc3ccc(-c4c(Br)cc(F)cc4CO)cc23)cc1	C=CC=O.CO.Fc1cccc(Br)c1.c1ccc2ncncc2c1	1	1	1	0.53	2.88
C=CC(=O)NCC(=O)C=Cc1ncnc2ccc(-c3ccc(F)cc3Br)cc12	C=CC=O.Fc1cccc(Br)c1.c1ccc2ncncc2c1	1	1	1	0.5	2.89
O=C(OCc1nnco1)c1ccc2ncnc(Nc3ccc(F)cc3)c2c1	CO.c1nnco1	1	1	1	0.65	2.44
NC(=O)c1ccnc(-c2ccc3ncnc(Nc4ccc(F)cc4)c3c2)c1	NC=O.c1ccncc1	1	1	1	0.51	2.17
Fc1ccc(Nc2ncnc3ccc(-n4cc5cc(-c6ccncc6)ccc5n4)cc23)cc1	c1ccc2n[nH]cc2c1.c1ccncc1	1	1	1	0.54	2.47
Clc1cc(Nc2ncnc3ccc(-c4cc(Br)ccc4C4CO4)cc23)ccc1Br	Brc1ccccc1.C1CO1	1	1	1	0.53	2.98
O=C(NCCOCCCCCN1CCOCC1)c1ccc2ncnc(Nc3ccc(F)cc3)c2c1	C1COCCN1	1	1	1	0.53	2.38
O=C(NCCc1ccc(F)c(Cl)c1F)c1ccc2ncnc(Nc3ccccc3)c2c1	Fc1cccc(F)c1Cl	1	1	1	0.61	2.29
O=C(NCCc1ccc2c(n1)oc1ccccc12)c1ccc2ncnc(Nc3ccc(F)cc3)c2c1	c1ccccc1	1	1	1	0.57	2.51
Fc1ccc(Nc2ncnc3ccc(CC(F)(F)Cl)cc23)cc1Cl	CCCl.Fc1ccccc1Cl	1	1	1	0.59	2.49
CCC(C)(Cc1ccc2ncnc(Nc3ccc(F)cc3)c2c1)S(O)(O)O	CC(C)C	1	1	1	0.68	3.13
Oc1cccc(Nc2ncnc3ccc(CN4CCCC4)cc23)c1	C1CCNC1.Oc1ccccc1	1	1	1	0.61	2.08
Fc1ccc(Nc2ncnc3ccc(-c4ccc(C(F)(F)F)c(F)c4)cc23)cc1	c1ccccc1	1	1	1	0.53	2.21
C=CC(=O)NC(=O)ON=C(C#CC(CC1CN(c2ccccc2)C(=O)O1)c1ccccc1Cl)c1ccc2ncnc(C(=O)c3ccccc3)c2c1	CC#CC(=NO)c1ccc2ncncc2c1.CC1CNC(=O)O1.Clc1ccccc1	1	1	1	0.65	4.27
Cc1cc2ncnc(Nc3ccc(F)c(Cl)c3)c2cc1Oc1ccc(-c2ccc3c(c2)C2CC2O3)cc1	c1ccccc1	1	1	1	0.62	3.38
O=C(NCCC(O)C(O)C(O)C(O)CO)c1ccc2ncnc(Nc3ccc(F)c(Cl)c3)c2c1	CC(O)C(O)C(O)C(O)CO.CN	1	1	1	0.56	3.65
C=CC(=O)NCc1cc(Nc2ccccc2)ccc1OCc1ncnc2ccc(C3CCCCN3C)cc12	CN1CCCCC1.CO.c1ccc2ncncc2c1	1	1	1	0.54	3.19
O=C(Nc1cc2c3c(ccn3CCC2)c1)c1ccc2ncnc(Nc3cccc(Cl)c3)c2c1	c1ccccc1	1	1	1	0.65	2.57
Fc1ccc(Nc2ncnc3ccc(-c4ncncc4-c4ccccc4F)cc23)cc1	Fc1ccccc1.c1cncnc1	1	1	1	0.55	2.34
c1ccc(Nc2ncnc3ccc(-c4cnn(Cc5cncnc5)c4)cc23)cc1	CNC.c1cncnc1	1	1	1	0.52	2.4
Fc1ccc(-c2ccc3ncnc(Nc4ccccc4)c3c2)c(F)c1Cl	Fc1cccc(F)c1Cl	1	1	1	0.53	2.17
CN(C)CCCCOC(=O)c1c(C(=O)c2cc(Cl)c3ncc(C#N)c(F)c3c2)ccc2ncnc(Nc3ccc(F)c(Cl)c3)c12	N#Cc1cnc2c(Cl)cccc2c1	1	1	1	0.53	3.2
Fc1ccc(Nc2ncnc3ccc(-c4cc(Cl)c(F)c(N5CCOCC5)c4)cc23)cc1	C1COCCN1.Fc1ccccc1Cl	1	1	1	0.5	2.42
O=CC=C=C(Cc1ccc2ncnc(Nc3ccc(F)c(Cl)c3)c2c1)Cn1ccc2ccccc21	C=C=CC=O.Cn1ccc2ccccc21	1	1	1	0.63	3.04
O=C(Nc1ccc2ncnc(Nc3ccc(F)c(Cl)c3)c2c1)c1ccnc(C2CCNCC2)n1	C1CCNCC1.c1cncnc1	1	1	1	0.62	2.66
O=CC=C(CCNC(=O)c1ccc2ncnc(Nc3ccc(F)cc3)c2c1)c1ccc2[nH]ccc2c1	C=CC=O.c1ccc2[nH]ccc2c1	1	1	1	0.54	2.74
C=CC(=O)NCCNc1c(-c2cncs2)cc(Cc2cccc(Cl)c2)c2ncnc(N3CCN(C)CC3)c12	Cc1cccc(Cl)c1.c1cscn1	1	1	1	0.51	3.21
C=CC(=O)C(C)CCc1c(C=O)ccc2ncnc(Nc3cccc(F)c3Cl)c12	C=O.Fc1ccccc1Cl	1	1	1	0.6	3.46
C=CC(=O)NCCNC(=O)c1cn2c3c(cccc13)CCC2	c1ccccc1	1	1	1	0.56	2.49
C=CC(=O)Nc1ccccc1C(=O)C(C#N)c1nc(COc2ccccc2)ncc1Cl	CO.Clc1cncnc1.N#CCC=O	1	1	1	0.54	3.16
O=C(C=Cc1c(F)cccc1Br)CNC(=O)COc1ccc2ncnc(Nc3ccc(F)cc3)c2c1	C=CC=O.Fc1cccc(Br)c1	1	1	1	0.59	2.66
OC1CCC(c2ccc3ncnc(Nc4ccc(F)cc4)c3c2)CC1Cl	OC1CCCCC1	1	1	1	0.56	3.35
C=CC(=O)NCCNC(CC)C1C(=O)C=C=C(Nc2ncnc3cc(O)c(-c4ccc(F)c(Cl)c4Br)cc23)C(=O)N1C(=O)C=C	C=CC=O.Fc1cccc(Br)c1Cl.c1ccc2ncncc2c1	1	1	1	0.55	4.78
O=C(c1ccc2ncnc(Nc3ccccn3)c2c1)c1cnn(CNc2ccnc3ccnn23)c1	C=O.Cn1cccn1.Nc1ccnc2ccnn12	1	1	1	0.52	3.05
CC1=C(O)C(O)=CC(=NC(C(=O)O)(C2CC2)C(C)(C)c2ccc3ncnc(Nc4ccccc4)c3c2)C1=O	CC1=C(O)C(O)=CC(=NC(C(=O)O)C(C)C)C1=O	1	1	1	0.51	3.86
O=C(C=CN=CNc1ccc(Cl)c(-c2ccc3ncnc(Nc4ccc(F)cc4)c3c2)c1)N1CCOCC1	C1COCCN1	1	1	1	0.59	2.94
COC(C)(C#Cc1ccc2ncnc(NC(=O)N3CCOCC3)c2c1)Cc1ccc(F)c(Cl)c1	C1COCCN1.CC(C)C#Cc1ccc2ncncc2c1.Fc1ccccc1Cl	1	1	1	0.54	3.42
O=C(CN1CCOCC1)Nc1ccc2ncnc(Nc3ccc(F)cc3)c2c1	C1COCCN1	1	1	1	0.62	2.08
O=C(Oc1ccc2ncnc(Nc3ccc(F)c(Cl)c3)c2c1)C1C2Oc3ccccc3C21	c1ccccc1	1	1	1	0.66	3.51
Fc1ccc(Nc2ncnc3ccc(-c4ncncc4C4CCC4)cc23)cc1	C1CCC1.c1cncnc1	1	1	1	0.54	2.44
CNC(=O)C=CC(=O)c1ccc2ncnc(Nc3ccc(F)c(Cl)c3)c2c1	C=CC=O.CNC	1	1	1	0.72	2.45
O=CC=C(F)c1cc2ncnc(Nc3ccc(F)c(Cl)c3)c2cc1-c1ccccc1	C=CC=O.c1ccccc1	1	1	1	0.63	2.69
C=CC(=O)NCc1cccc(Cl)c1C(C#CC(=NO)c1ccc2ncncc2c1)CC	CC#CC(=NO)c1ccc2ncncc2c1.Clc1ccccc1	1	1	1	0.53	3.77
O=C(CCCc1cccc(F)c1F)Oc1ccc2ncnc(Nc3ccc(F)c(Cl)c3)c2c1	CCCC=O.Fc1ccccc1F	1	1	1	0.66	2.42
Nc1ccccc1-c1ncnc(COCCc2ccc3ncnc(Nc4ccc(F)cc4)c3c2)c1Cl	Clc1cncnc1.Nc1ccccc1	1	1	1	0.6	2.74
O=CN1CCOC(c2ccc3ncnc(Nc4ccc(F)c(Cl)c4)c3c2)C1	C1COCCN1	1	1	1	0.68	3.12
CC(C(F)c1ccc2ncnc(Nc3ccc(F)cc3)c2c1)C(F)(F)F	CC(C)C	1	1	1	0.59	3.25
Fc1ccc(CC2COCC(c3ccc4ncnc(Nc5ccc(F)c(Cl)c5)c4c3)N2)c(F)c1	C1COCCN1	1	1	1	0.66	3.51
O=C(O)c1cc2c(Nc3cccc(Cl)c3)ncnc2cc1-c1cccc(F)c1	Fc1ccccc1.O=CO	1	1	1	0.62	2.2
C=CC(=O)NC(Cc1ccnc(-c2ccc(F)cc2)c1)C(=O)c1ccc2ncnc(Nc3ccc(F)c(Cl)c3)c2c1	CCC=O.c1ccncc1	1	1	1	0.75	3.19
COC(CC=O)SSC(=O)c1ccc2ncnc(Nc3ccc(F)cc3)c2c1	CCC=O.CO.SS	1	1	1	0.66	3.43
Fc1ccc(Nc2ncnc3ccc(C4COCCN4c4ccc5ncnc(Cl)c5c4)cc23)cc1	C1COCCN1	1	1	1	0.61	3.15
Fc1ccc(Nc2ncnc3ccc(C4Oc5ccc(Cl)cc5O4)cc23)cc1	c1ccccc1	1	1	1	0.61	2.84
C=CC(=O)Nc1ccccc1C(=O)Nc1ccc2ncnc(C#CC(C)(C)OC)c2c1	CC(C)C	1	1	1	0.62	2.79
C=CC(=O)Nc1ccc(-c2cc(-c3cn4ccsc4n3)ncn2)cc1	c1cn2ccsc2n1.c1cncnc1	1	1	1	0.5	2.61
Fc1ccc(Nc2ncnc3ccc(-c4ccc5c(c4)C(Cl)CN(F)C5)cc23)cc1	c1ccccc1	1	1	1	0.55	3.23
C=CC(=O)NCCCc1sccc1-c1ncnc2ccc(-c3cc(F)cc(Br)c3)cc12	Fc1cccc(Br)c1.c1ccc2ncncc2c1.c1ccsc1	1	1	1	0.5	2.81
O=C(F)C#CC=CC(=O)c1ccc2ncnc(Nc3ccc(F)cc3)c2c1	C#CC.C=CC=O	1	1	1	0.58	2.82
Cc1c(Cc2ccc(Br)c(Cl)c2F)ccc2ncnc(Nc3cccc(Cl)c3)c12	Fc1cccc(Br)c1Cl	1	1	1	0.51	2.65
O=CC(=Cc1ccc2ncnc(Nc3ccc(F)cc3)c2c1)c1cnccn1	C=CC=O.c1cnccn1	1	1	1	0.53	2.66
O=C(c1ccc2ncnc(Nc3ccc(F)c(Cl)c3)c2c1)C1CCCC1	CCC.Fc1ccccc1Cl	1	1	1	0.64	2.19
C=CC(=O)NC(CC#CC(=NO)c1ccc2ncncc2c1)c1ccccc1Cl	CC#CC(=NO)c1ccc2ncncc2c1.Clc1ccccc1	1	1	1	0.53	3.55
C=CC(=O)NCCNC=CC=CC(c1ccnc(NN)n1)c1cc([N+](=O)[O-])ccc1Cl	Cc1ccnc(NN)n1.O=[N+]([O-])c1ccccc1	1	1	1	0.5	3.88
O=C(Nc1cccc(C2CCCC2)c1)c1ccc2ncnc(Nc3ccc(F)c(Cl)c3)c2c1	C1CCCC1.c1ccccc1	1	1	1	0.59	2.26
O=C(c1ccc2ncnc(Nc3ccccc3)c2c1)c1nc(Cn2cccn2)co1	Cn1cccn1.c1cocn1	1	1	1	0.51	2.69
C=CC(=O)NCCOc1cc2ncnc3c2c(NC(C=O)=Cc2ccc(F)cc2Br)c1NC(=O)NCCCC(=O)c1ccccc1N3C	C=CC=O.CCC.Fc1cccc(Br)c1.c1ccc2ncncc2c1	1	1	1	0.51	4.84
O=C(NCc1ccc2c(c1)OC(Cl)CO2)Nc1ccc2ncnc(Nc3ccccc3)c2c1	c1ccccc1	1	1	1	0.52	2.96
CCCC1=NC(C(=O)C(Oc2ccc3c(c2)C=C3OCc2ccc3ncnc(Nc4ccc(F)c(Cl)c4)c3c2)c2ccnc(Br)c2)=C1	Brc1ccccn1.C=O.CO	1	1	1	0.57	3.95
O=C(NCCCc1ncc2c(n1)Cc1ccccc1-2)c1ccc2ncnc(Nc3ccc(F)cc3)c2c1	c1ccccc1	1	1	1	0.54	2.63
O=C(Nc1ccc2ncnc(Nc3ccc(F)c(Cl)c3)c2c1)C1CNCCO1	C1COCCN1	1	1	1	0.61	2.88
O=C(NOc1cccc(O)c1)c1ccc2ncnc(Nc3ccc(Cl)c(F)c3)c2c1	Fc1ccccc1Cl.Oc1ccccc1	1	1	1	0.51	2.51
C=CC(=O)Nc1ccccc1Nc1[nH]cnc1-c1ccc2ncnc(Nc3ccccc3)c2c1	c1c[nH]cn1	1	1	1	0.69	2.71
Fc1ccc(Nc2ncnc3ccc(-c4c(Cl)ccc5c4OCC5)cc23)cc1Cl	c1ccccc1	1	1	1	0.59	2.53
C=CC(=O)Nc1ccncc1C=COCC1CN(Cc2ccc3ncncc3c2)CCC1c1ccccc1	CN1CCCCC1.CO.c1ccc2ncncc2c1	1	1	1	0.5	3.76
C=CC(=O)NON=C(C#CCc1cccc(F)c1Cl)c1ccc2ncnc(C(NC(=O)C=C)Oc3ccc(S(C)(=O)=O)cc3)c2c1	CC#CC(=NO)c1ccc2ncncc2c1.Clc1ccccc1	1	1	1	0.59	4.26
Fc1ccc(Nc2ncnc3ccc(CNNCOC4COCCN4F)cc23)cc1	C1COCCN1	1	1	1	0.67	3.59
CC1C(CNC(=O)C=CC=c2ncnc(Nc3ccc(F)c(Cl)c3)c2=C2C=C(F)C=C2Cl)NC2=NC=NC(=CN3CCOCC3)C21	C1COCCN1	1	1	1	0.65	5.23
C=CC(=O)NCCNc1ncnn2c(NC3CCN(Cc4ccc(C=Cc5ccc(CC(=O)O)cn5)cc4)CC3)cc(C(N)=O)c12	NC1CCNCC1.c1cc2cncnn2c1	1	1	1	0.5	3.33
O=Cc1cc2c(Nc3ccc(F)cc3)ncnc2cc1-c1ccc(F)c(Cl)c1	C=O.Fc1ccccc1Cl	1	1	1	0.82	2.36
O=C(Nc1ncccn1)c1cc2c(Nc3ccc(F)c(Cl)c3)ncnc2cc1C1CCNCC1	C1CCNCC1.c1cncnc1	1	1	1	0.66	2.72
O=C(C=CC=CN1CCOCC1)Nc1ccc2ncnc(Nc3ccc(F)c(Cl)c3)c2c1	C1COCCN1	1	1	1	0.74	2.77
C=CC(=O)NCNc1nc(N(c2ccncn2)c2ccccc2Cl)co1	Clc1ccccc1.Nc1ccncn1.c1cocn1	1	1	1	0.6	3.34
O=C(C=Cc1c(F)cccc1Br)c1ccc2ncnc(Nc3ccc(F)c(Cl)c3)c2c1	C=CC=O.Fc1cccc(Br)c1	1	1	1	0.59	2.51
O=CC(=Cc1ccc2ncnc(Nc3ccc(F)cc3)c2c1)c1ccccc1	C=CC=O.c1ccccc1	1	1	1	0.6	2.36
C=CC(=O)NCCON=C(C#CCc1cccc(Cl)c1)c1ccc2ncnc(OC)c2c1	CC#CC(=NO)c1ccc2ncncc2c1.Clc1ccccc1	1	1	1	0.56	3.08
Fc1ccc(Nc2ncnc3ccc(C=CC4COc5ccccc5O4)cc23)cc1	c1ccccc1	1	1	1	0.54	2.96
Fc1ccc(Nc2ncnc3ccc(C4(Br)COc5ccccc5O4)cc23)cc1	c1ccccc1	1	1	1	0.51	3.12
CC(OCCNC(=O)CCNC(=O)c1ccc2ncnc(Nc3ccccc3)c2c1)c1c[nH]cn1	CCO.c1c[nH]cn1	1	1	1	0.56	3.19
O=C(C=Cc1cc2ncncc2cc1-c1ccc(F)c(Cl)c1Br)c1ccc2ncnc(Nc3ccccc3)c2c1	C=CC=O.Fc1cccc(Br)c1Cl.c1ccc2ncncc2c1	1	1	1	0.56	2.98
NC(=O)c1ccc2ncnc(CON=Cc3ccc4ncnc(Nc5ccc(F)cc5)c4c3)c2c1	C=O.CO.c1ccc2ncncc2c1	1	1	1	0.68	2.75
CNCC=CC(=O)Nc1ccc2ncnc(Nc3ccc(F)c(Cl)c3)c2c1	C=CC=O.CNC	1	1	1	0.79	2.48
Fc1ccc(Nc2ncnc3ccc(C4COC(c5cccc(Cl)c5F)CN4)cc23)cc1Cl	C1COCCN1.Fc1ccccc1Cl	1	1	1	0.51	3.48
O=C(CCCc1ncnc2ccc(Cc3cccc(Br)c3)cc12)c1ccc2ncnc(Nc3ccc(F)cc3)c2c1	Brc1ccccc1.CCCC=O.c1ccc2ncncc2c1	1	1	1	0.68	2.69
Cn1cc(-c2cncnc2)nc1-c1ccc2ncnc(Nc3ccc(F)c(Cl)c3)c2c1	CNC.c1cncnc1	1	1	1	0.7	2.66
Clc1cccc(Nc2ncnc3ccc(OC4CCCCC4)cc23)c1	OC1CCCCC1	1	1	1	0.65	2.12
Cc1cnc(-c2ccc3ncnc(Nc4cccc(Cl)c4)c3c2)s1	Cc1cncs1	1	1	1	0.51	2.29
Fc1ccc(Nc2ncnc3ccc(-c4cc(-c5cccc(-c6cocn6)c5F)ccn4)cc23)cc1	Fc1ccccc1.c1ccncc1.c1cocn1	1	1	1	0.61	2.74
O=C(c1ccc2ncnc(Nc3ccc(F)cc3)c2c1)c1cc2cncnc2cn1	C=O.c1cc2cncnc2cn1	1	1	1	0.52	2.52
C=CC(=O)NCCCCOc1c(Br)cc(Cl)cc1Cn1cnc2c(F)cccc21	Clc1cccc(Br)c1.Cn1cnc2c(F)cccc21	1	1	1	0.52	2.67
Fc1ccc(Nc2ncnc3ccc(-c4nc(-c5cccc(Nc6ccncn6)c5Cl)co4)cc23)cc1Cl	Clc1ccccc1.Nc1ccncn1.c1cocn1	1	1	1	0.67	2.86
CCN(C)c1sc2nc(-c3cccc(F)c3Cl)ncc2c1-c1ccc2ncnc(Nc3ccc(F)cc3)c2c1	Fc1ccccc1Cl.c1ncc2ccsc2n1	1	1	1	0.51	3.02
Fc1ccc(Nc2ncnc3ccc(C4(c5ccccc5)CCOCC4)cc23)cc1Cl	C1CCOCC1.c1ccccc1	1	1	1	0.56	2.52
C=CC(=O)NCCCNCCOc1c(-c2cnc3ccn(C)c3c2)ccc2ncnc(Nc3ccccc3)c12	Cn1ccc2ncccc21	1	1	1	0.59	2.95
O=C(Cc1ccc2ncnc(Nc3ccccc3)c2c1)N1CCOCC1	C1COCCN1	1	1	1	0.58	2.08
COc1c(Cl)cccc1Nc1ncnc2cc(C3=CC=C(N=Cc4ccccc4)C3=O)c(-c3cccc(I)c3)cc12	Ic1ccccc1.c1ccc2ncncc2c1	1	1	1	0.62	3.18
O=C(COc1ccc2ncnc(Nc3ccccc3)c2c1)c1cccnc1Br	Brc1ccccn1.C=O.CO	1	1	1	0.5	2.27
C=CC(=O)Nc1c(F)ccc(OCc2cc(CN3CCCCC3)cc3c(N)ncnc23)c1Cl	CN1CCCCC1.CO.c1ccc2ncncc2c1	1	1	1	0.55	2.83
O=C(NCc1ccc2c(c1F)C=C2)Nc1ccc2ncnc(Nc3ccc(F)c(Cl)c3)c2c1	Cc1cccc(F)c1	1	1	1	0.55	2.71
CNC(NCc1ccc2ncnc(Nc3ccc(F)cc3)c2c1)C(=CC=O)c1c(F)cccc1Br	C=CC=O.CNC.Fc1cccc(Br)c1	1	1	1	0.62	3.44
O=CCc1cc(-c2ccc3ncnc(Nc4ccc(F)cc4)c3c2)no1	C=O.Cc1ccno1	1	1	1	0.6	2.48
Fc1ccc(Nc2ncnc3ccc(C4CCc5cccc6ccn4c56)cc23)cc1	c1ccccc1	1	1	1	0.59	2.98
C=CC(=O)Nc1c[nH]c2ccc(C(=CC(=O)Nc3ccccc3)c3ncc(Cl)cn3)cc12	C=CC=O.Clc1cncnc1.c1ccc2[nH]ccc2c1	1	1	1	0.57	2.86
CC1(Cc2ccc3ncnc(Nc4ccccc4)c3c2)COC(N)=N1	CC(C)C	1	1	1	0.51	3.05
C=CC(=O)NCC1=C2C=CC2(C2=CC=CNC(=O)C(Cc3c(N4CCOCC4)ccc4ncnc(Nc5ccc(F)cc5)c34)=C2)C=CC=C1	C1COCCN1	1	1	1	0.57	4.48
C=CC(=O)c1ccc2ncnc(Nc3ccc(Br)cc3F)c2c1	C=CC=O.Fc1cccc(Br)c1	1	1	1	0.58	2.35
C=CC(=O)NCCNON=C(C#CCc1ccc(Cl)c(-c2ccc3ncnc(Nc4ccccc4)c3c2)c1)c1ccc2ncncc2c1	CC#CC(=NO)c1ccc2ncncc2c1.Clc1ccccc1	1	1	1	0.59	3.5
CCc1ccc(CNc2ncnc(Nc3ccc(F)cc3)c2C=NOC)cc1	CON=Cc1cncnc1N.Fc1ccccc1	1	1	1	0.57	2.44
O=C(Nc1cc2ccsc2cn1)C(=O)c1ccc2ncnc(Nc3ccc(F)c(Cl)c3)c2c1	NC=O.c1cc2ccsc2cn1	1	1	1	0.65	2.69
Fc1ccc(Nc2ncnc3ccc(OCC4=[SH]c5ccccc5N4)cc23)cc1	C1=[SH]c2ccccc2N1.CO	1	1	1	0.58	3.02
Fc1ccc(Nc2ncnc3ccc(C4NCCc5ccccc54)cc23)cc1	c1ccccc1	1	1	1	0.6	2.72
O=C(CCCN1CCOCC1)c1ccc2ncnc(Nc3ccc(F)cc3)c2c1	C1COCCN1	1	1	1	0.54	2.21
O=Cc1cnc2cccc(-c3ccc4ncnc(Nc5ccc(F)cc5)c4c3)c2c1Cl	O=Cc1cnc2ccccc2c1	1	1	1	0.58	2.55
Cc1cc(CC2COCCN2CCc2ccc3ncnc(Nc4ccc(F)c(Cl)c4)c3c2)c[nH]1	C1COCCN1.Cc1c[nH]c(C)c1	1	1	1	0.58	3.34
CCCC(CNC(=O)c1ccc2ncnc(Nc3ccc(F)cc3)c2c1)c1ccccc1Br	Brc1ccccc1.CCCC.CNC	1	1	1	0.52	2.81
C=CC(=O)Nc1c(NC(=O)CCCF)ccc2ncnc(Nc3ccccc3)c12	CCCC(N)=O	1	1	1	0.69	2.65
CN(CCNC(=O)c1ccc2ncnc(Nc3ccc(F)cc3)c2c1)C(=CC=O)c1c(F)cccc1Br	C=CC=O.CNC.Fc1cccc(Br)c1	1	1	1	0.57	2.87
N#CC(C#N)c1cc(CCc2ccc3ncnc(Nc4ccc(F)c(Cl)c4)c3c2)sc1[N+](=O)[O-]	N#CCC#N.O=[N+]([O-])c1cccs1	1	1	1	0.6	3.17
O=NC(c1ccc2ncnc(Nc3ccccc3)c2c1)c1ccc(Br)c(Cl)c1F	Fc1cccc(Br)c1Cl	1	1	1	0.51	3.16
Nc1cc(-c2ccc3ncnc(Nc4ccc(F)cc4)c3c2)cc2c1CN=N2	c1ccc2c(c1)CN=N2	1	1	1	0.55	2.8
C=CC(=O)Nc1cc(N)cc2c1[nH]c1nc(Cl)ncc12	c1ccccc1	1	1	1	0.59	2.94
C=CC(=O)c1c(C(=O)C=Cc2c(F)cccc2Br)ccc2ncnc(Nc3ccc(F)cc3)c12	C=CC=O.Fc1cccc(Br)c1	1	1	1	0.56	2.89
CC(Cc1nnco1)c1ccc2ncnc(Nc3ccc(F)c(Cl)c3)c2c1	c1nnco1	1	1	1	0.65	3.11
C=CC(=O)NCCc1cc(NC(=O)C(=C)C=Nc2cc3ncncc3cc2NCCOC)ccc1NC(=O)Cc1cc(F)c(Cl)c(Cl)c1	CC=O.Fc1cccc(Cl)c1Cl.c1ccc2ncncc2c1	1	1	1	0.53	3.6
C=CC(=O)Nc1ccc(NC(=O)C=Cc2ncnc3ccc(-c4ccc(F)cc4Br)cc23)cc1	C=CC=O.Fc1cccc(Br)c1.c1ccc2ncncc2c1	1	1	1	0.5	2.66
O=C(c1ccc2ncnc(Nc3ccc(F)c(Cl)c3)c2c1)C1CC(Cc2ccccn2)SS1	C1CSSC1.Cc1ccccn1	1	1	1	0.64	3.7
C=CC(=O)Nc1ccnc(-c2cc(C3CCNCC3)c3ncnc(Nc4ccc(F)cc4)c3c2-c2ccc(F)cc2)n1	C1CCNCC1.c1cncnc1	1	1	1	0.54	3.09
CC(C)(Cc1ccc2ncnc(Nc3ccc(F)c(Cl)c3)c2c1)CC(Oc1ccc(O)cc1)C(=O)NO	CC(=O)NO.CC(C)C.Oc1ccc(O)cc1	1	1	1	0.56	3.27
O=C(NC(F)(CC(F)N1CCNCC1)C(=O)F)c1ccc2ncnc(Nc3ccc(F)cc3)c2c1	CCC=O.CN1CCNCC1	1	1	1	0.58	3.74
C=CC(=O)NCCc1ncnc2ccc(C(C#CCc3ccccc3Cl)=NO)cc12	CC#CC(=NO)c1ccc2ncncc2c1.Clc1ccccc1	1	1	1	0.59	3.09
O=C(c1ccc2ncnc(Nc3ccc(F)c(Cl)c3)c2c1)N1CCOCC1c1cccc(Cl)c1F	C1COCCN1.Fc1ccccc1Cl	1	1	1	0.56	3.08
C=CC(=O)NCCN(CCNc1cc(CON=Cc2c(N)ncnc2N)ccc1F)c1cccc(F)c1	CON=Cc1cncnc1N.Fc1ccccc1	1	1	1	0.56	3.11
O=C(C=CCC#CN1CCOCC1)c1ccc2ncnc(Nc3ccc(Cl)c(Cl)c3)c2c1	C#CC.C=CC=O	1	1	1	0.63	3.07
Fc1ccc(NC2=NC3C(=CNc4ncnc5ccc(-c6ccccc6C#Cc6ccccc6)cc45)C=C23)cc1	c1ccccc1	1	1	1	0.52	3.62
NC1CCN(CCc2ccccc2-c2ccc3ncnc(Nc4ccc(F)c(Cl)c4)c3c2)CC1Cl	NC1CCNCC1	1	1	1	0.54	3.39
CN1CCC(Oc2cc(F)c([N+](=O)[O-])cc2N2CCOCC2c2ccc3ncnc(Nc4ccc(F)cc4)c3c2)CC1	C1COCCN1.O=[N+]([O-])c1ccccc1F	1	1	1	0.55	3.45
C=CC(=O)NCCCc1nc(-c2cccc(Nc3ccncn3)c2Cl)co1	Clc1ccccc1.Nc1ccncn1.c1cocn1	1	1	1	0.5	2.85
CN1CCN(c2cc(-c3ccc4ncnc(Nc5ccc(F)c(Cl)c5)c4c3)c3cc(C#N)cnc3c2)CC1	CNC.N#Cc1cnc2ccccc2c1	1	1	1	0.55	2.73
O=C(CNC(=O)c1ccc2ncnc(Nc3ccc(F)c(Cl)c3)c2c1)Nc1ccc(O)c(Cl)c1	Oc1ccccc1Cl	1	1	1	0.52	2.32
C=CC(=O)Nc1ccccc1C(=O)C=Cc1ncnc2ccc(-c3ccc(F)cc3Br)cc12	C=CC=O.Fc1cccc(Br)c1.c1ccc2ncncc2c1	1	1	1	0.54	2.73
C=CC(=O)NCc1c(OC2CNCCN2C(OC=O)c2cccc(OC)c2)ccc2ncnc(Nc3ccc(F)cc3)c12	C1CNCCN1.C=O	1	1	1	0.62	4.08
CCC(=O)NC(C)(C)CC(C=O)c1ccc2ncnc(Nc3ccc(F)c(Cl)c3)c2c1	CC(C)C	1	1	1	0.71	3.28
CCN(COc1ccc2ncnc(Nc3ccccc3)c2c1)c1ncnc2n[nH]cc12	CC.CO.Nc1ncnc2n[nH]cc12	1	1	1	0.58	2.95
CN(C)c1ccccc1NCCCc1ccc2ncnc(Nc3ccc(F)cc3)c2c1	CC.CNC	1	1	1	0.52	2.26
C=CC(=O)Nc1ccccc1NC(=O)CNNCCC1=NC=C1c1nc(-c2ccc(Cl)cc2)c2ccsc2n1	Clc1ccccc1.c1ncc2ccsc2n1	1	1	1	0.52	3.31
C=CC(=O)NCCCc1nc2cc(CN3CCN([O-])CC3)cc(C3CCCCC3)c2[nH]1	C1CCCCC1.CN1CCNCC1.c1ccc2[nH]cnc2c1	1	1	1	0.52	3.19
COc1ccc2cc(-c3ccc4ncnc(Nc5ccc(F)cc5)c4c3)[nH]c2c1	c1ccccc1	1	1	1	0.58	2.23
C=CC(=O)Nc1nc(C)ccc1C(=O)C=Cc1ncnc2ccc(-c3ccc(F)cc3Br)cc12	C=CC=O.Fc1cccc(Br)c1.c1ccc2ncncc2c1	1	1	1	0.52	2.97
C=C(C(=O)F)c1ccc(Nc2ncnc3ccc(C(=O)Oc4ccccc4)cc23)cc1	C=CC=O.c1ccccc1	1	1	1	0.5	2.42
Fc1ccc(Nc2ncnc3ccc(-c4c(Cl)cccc4Cc4ccc5ncncc5c4)cc23)cc1	Cc1ccc2ncncc2c1.Clc1ccccc1	1	1	1	0.62	2.55
Cn1cc(-c2ccc3ncnc(Nc4ccc(F)cc4)c3c2)c(-c2cncnc2)n1	CNC.c1cncnc1	1	1	1	0.55	2.52
ON=C(C#CC(F)c1cccc(Cl)c1)c1ccc2ncnc(Nc3ccccc3)c2c1	CC#CC(=NO)c1ccc2ncncc2c1.Clc1ccccc1	1	1	1	0.62	3.29
COc1ccc(Nc2ncnc3ccc(-c4ccc(F)c(Cl)c4F)cc23)cc1Br	Fc1cccc(F)c1Cl	1	1	1	0.58	2.38
O=C1NCCNC1c1cc(F)cc(C=Cc2ccc3ncnc(Nc4ccc(F)c(Cl)c4)c3c2)c1	Fc1ccccc1.O=C1CNCCN1	1	1	1	0.56	3.29
CC(C)(C)S(=O)(=O)c1ccccc1C(=O)c1ccc2ncnc(Nc3ccc(F)cc3)c2c1	CC(C)C	1	1	1	0.56	2.43
O=C(C=CCN1CCNCC1)c1ccc2ncnc(Nc3ccc(F)c(Cl)c3)c2c1	C=CC=O.CN1CCNCC1.Fc1ccccc1Cl	1	1	1	0.64	2.59
CC(c1ccc2ncnc(Nc3ccccc3)c2c1)C(Cc1ccc(F)c(Cl)c1)C(F)(F)F	CCC.Fc1ccccc1Cl	1	1	1	0.63	3.3
O=C(NCCOc1cc2ccccc2[nH]1)c1ccc2ncnc(Nc3ccc(F)c(Cl)c3)c2c1	c1ccccc1	1	1	1	0.58	2.52
O=C(c1ccc2ncnc(Nc3ccc(F)cc3)c2c1)N1CCOCC1c1cccc(Cl)c1F	C1COCCN1.Fc1ccccc1Cl	1	1	1	0.6	2.98
Fc1ccc(Nc2ncnc3ccc(CCC4NC(c5ccccc5Br)SS4)cc23)cc1Cl	Brc1ccccc1.CSS	1	1	1	0.67	3.71
C=CC(=O)c1ccc(Nc2ccc3ncnc(N(c4ccccc4)c4ccc(F)cc4Br)c3c2)cc1	C=CC=O.Fc1cccc(Br)c1.c1ccc2ncncc2c1	1	1	1	0.56	2.66
CC(C#Cc1cncnc1Cc1ccc2ncnc(Nc3cccc(F)c3)c2c1)CF	CC(C)C	1	1	1	0.54	3.43
C=CC(=O)Nc1c(-c2cccc(COc3ccccc3)c2)ccc2ncnc(Nc3ccc(F)cc3)c12	Cc1ccccc1.Oc1ccccc1	1	1	1	0.75	2.54
Fc1ccc(Nc2ncnc3ccc(C4Oc5ccccc5OC4Cl)cc23)cc1	c1ccccc1	1	1	1	0.61	3.23
C=CC(=O)NCCc1c(-c2ncnc(C)c2-c2ccccc2F)ccc2ncnc(Nc3ccc(F)c(Cl)c3)c12	Fc1ccccc1.c1cncnc1	1	1	1	0.68	3.02
Fc1ccc(Nc2ncnc3ccc(COC=CN=Cc4nc5ccccc5o4)cc23)cc1	c1ccccc1	1	1	1	0.62	2.98
C=CC(=O)c1cc(F)ccc1-c1ccc2ncnc(Nc3ccc(F)cc3)c2c1	C=CC=O.c1ccccc1	1	1	1	0.63	2.34
Fc1cccc(Nc2ncnc3ccc(-c4ccc5c(n4)oc4ccccc45)cc23)c1	c1ccccc1	1	1	1	0.52	2.38
Fc1ccc(Nc2ncnc3cc4cc(Cl)c(Nc5c(Cl)c(F)c(OCl)c(Br)c5Cl)cc4cc23)cc1	Fc1ccc(Cl)c(Br)c1	1	1	1	0.71	3.18
O=C(C=CC1CCCc2cc(-c3cncnc3)nn21)c1ccc2ncnc(Nc3ccc(F)c(Cl)c3)c2c1	C=CC=O.c1cc2n(n1)CCCC2.c1cncnc1	1	1	1	0.63	3.59
Clc1cccc(Nc2ncnc3ccc(N4CCN(Cc5c(Cl)cccc5Cl)CC4)cc23)c1	CN1CCNCC1.Clc1cccc(Cl)c1	1	1	1	0.67	2.3
O=C(O)Cc1ccn(-c2ccc3ncnc(Nc4ccc(F)c(Cl)c4)c3c2)c1	Cc1cc[nH]c1.O=CO	1	1	1	0.57	2.5
c1ccc(Nc2ncnc3ccc(CN4CC5CCCC5C4)cc23)cc1	CN1CC2CCCC2C1.c1ccc2ncncc2c1	1	1	1	0.56	2.89
Fc1ccc(Nc2ncnc3ccc(NCC4Oc5ccccc5O4)cc23)cc1	c1ccccc1	1	1	1	0.55	2.44
Fc1ccc(Nc2ncnc3ccc(COCC4Cc5nccn5C4)cc23)cc1	c1c[nH]cn1	1	1	1	0.59	3.13
Clc1cccc(Nc2ncnc3ccc(-c4ccno4)cc23)c1	c1cnoc1	1	1	1	0.75	2.31
Cc1cccnc1CCc1ccc2ncnc(Nc3ccc(F)cc3)c2c1	Cc1cccnc1	1	1	1	0.55	2.19
CC(CN1CCNCC1)C(=O)c1ccc2ncnc(Nc3ccc(F)cc3)c2c1	CCC=O.CN1CCNCC1	1	1	1	0.53	2.85
C=CC(=O)Nc1ncnc2ccc(-c3cccc(F)c3Cl)c(C3CCN(C(=O)C=C)C3)c12	C1CCNC1.Fc1ccccc1Cl.c1ccc2ncncc2c1	1	1	1	0.57	3.47
Fc1ccc(Nc2ncnc3ccc(OC4CC4c4ccccc4F)cc23)cc1	c1ccccc1	1	1	1	0.63	3.04
O=C(C=Cc1ccc2[nH]ccc2c1)Nc1ccc2ncnc(Nc3ccc(F)c(Cl)c3)c2c1	C=CC=O.c1ccc2[nH]ccc2c1	1	1	1	0.61	2.5
C=CC(=O)NCCCc1ncnc2ccc(C(C#CC(CC3CNC(=O)O3)c3ccc(Cl)cc3)=NO)cc12	CC#CC(=NO)c1ccc2ncncc2c1.CC1CNC(=O)O1.Clc1ccccc1	1	1	1	0.53	4.21
Fc1ccc(Nc2ncnc3ccc(Cc4nccn5c(F)cnc45)cc23)cc1	Cc1nccn2ccnc12	1	1	1	0.64	2.71
O=C(NCCN1CCc2ccccc2C1)c1ccc2ncnc(Nc3ccc(F)c(Cl)c3)c2c1	c1ccccc1	1	1	1	0.59	2.35
O=C(Nc1ncnc(Nc2ccccc2)c1Cl)c1cc(Br)c2c(c1)C(Nc1cccc(Cl)c1)=N2	Clc1cncnc1.Nc1ccccc1	1	1	1	0.51	2.8
O=C(Cc1ccc2ncnc(Nc3cccc(Cl)c3)c2c1)NCc1cccc2c1CCC2	c1ccccc1	1	1	1	0.65	2.35
O=C(c1ccc2ncnc(Nc3ccc(F)cc3)c2c1)N1CCN(Cc2c(Cl)cccc2Cl)CC1	CN1CCNCC1.Clc1cccc(Cl)c1	1	1	1	0.66	2.29
C=C(C(=O)Nc1ccc2ncnc(Nc3ccc(F)cc3)c2c1)c1cnccn1	C=CC=O.c1cnccn1	1	1	1	0.53	2.53
C=CC(=O)c1ccc2ncnc(Nc3cccc(Oc4cc5ncncc5cc4-c4ccc(F)cc4Br)c3)c2c1	C=CC=O.Fc1cccc(Br)c1.c1ccc2ncncc2c1	1	1	1	0.62	2.91
O=C(Cc1ccccc1)NNc1ccc2ncnc(Nc3ccc(F)cc3)c2c1	CC(N)=O.c1ccccc1	1	1	1	0.57	2.12
O=C(C=CC(=O)Nc1ccc2ncnc(Nc3ccc(F)c(Cl)c3)c2c1)CN1CCOCC1	C1COCCN1	1	1	1	0.7	2.61
C=CC(=O)C(CN)C(C(=O)OC)C(=CNC(=O)C=CCc1cncnc1-c1ccc2ncnc(Nc3ccc(C)c(Cl)c3)c2c1C)CCCN	C=CC=O.Cc1cncnc1	1	1	1	0.52	4.63
Cc1c(N2CCOCC2)ccc2ncnc(Nc3ccc(F)c(Cl)c3)c12	C1COCCN1.Fc1ccccc1Cl	1	1	1	0.52	2.41
O=C(Nc1ccc(F)c(Cl)c1)c1ccc2ncnc(Nc3ccc(F)cc3)c2c1	C=O.Fc1ccccc1Cl	1	1	1	0.63	2.03
O=C(CSC(=O)c1ccc2ncnc(Nc3ccc(F)cc3)c2c1)Nc1cnccn1	NC=O.c1cnccn1	1	1	1	0.61	2.54
C=CC(=O)NCc1nccn1Cc1nc2cc(-c3ccc(F)c(Cl)c3)ccc2cc1C#N	CNC.Fc1ccccc1Cl.N#Cc1cnc2ccccc2c1	1	1	1	0.54	2.79
O=C(Nc1c(I)cc(Cl)c(O)c1Cl)c1ccc2ncnc(Nc3ccc(F)c(Cl)c3)c2c1	Oc1ccc(I)cc1	1	1	1	0.5	2.66
NS(=O)(=O)c1ccc2c(c1)CC(=O)N2c1ccc2ncnc(Nc3ccc(F)c(Cl)c3)c2c1	NS(=O)(=O)c1ccc2c(c1)CC(=O)N2	1	1	1	0.56	2.57
O=C(C=Cc1cccc(F)c1)C(=O)NCCNC(=O)c1ccc2ncnc(Nc3ccc(F)cc3)c2c1	C=CC=O.c1ccccc1	1	1	1	0.59	2.54
Fc1ccc(Nc2ncnc3ccc(Cc4ccc(F)c(Cl)c4F)cc23)cc1	Fc1cccc(F)c1Cl	1	1	1	0.67	2.32
Fc1ccc(Nc2ncnc3ccc(-c4cccc5c4CCNC5)cc23)cc1	c1ccccc1	1	1	1	0.59	2.34
O=C(C=Cc1c(F)cccc1Br)c1ccc2ncnc(Nc3cccc(F)c3)c2c1	C=CC=O.Fc1cccc(Br)c1	1	1	1	0.5	2.45
O=C(C=Cc1cc(Cl)c(Br)cc1F)Cc1ccc2ncnc(Nc3ccc(F)c(Cl)c3)c2c1	C=CC=O.Fc1ccc(Cl)c(Br)c1	1	1	1	0.63	2.71
NC(=O)c1cc2c(Nc3ccccc3)ncnc2cc1-c1cnccn1	NC=O.c1cnccn1	1	1	1	0.55	2.39
O=C(Cc1cc(-c2ccc(F)c(Cl)c2F)cc2cncnc12)Nc1ccc2ncnc(Nc3ccc(F)cc3)c2c1	CC=O.Fc1cccc(F)c1Cl.c1ccc2ncncc2c1	1	1	1	0.57	2.83
Fc1ccc(Nc2ncnc3ccc(OCc4cc(Cl)c(Cl)cc4F)cc23)cc1	CO.Fc1ccc(Cl)c(Cl)c1	1	1	1	0.68	2.21
CN(C)CCCNON=C(C#CCF)c1ccc2ncnc(NC(C(=O)O)c3cccc(Cl)c3)c2c1	CC#CC(=NO)c1ccc2ncncc2c1.Clc1ccccc1	1	1	1	0.53	3.85
C=CC(=O)Nc1ccccc1Cc1c(NCCN2CCOCC2)ccc2ncnc(Nc3ccccc3)c12	C1COCCN1	1	1	1	0.67	2.73
C=CC(=O)Nc1cc(Cc2cc([N+](=O)[O-])ccc2C(C)C)c(C)cc1C1=NN(C(N)=S)CC1	Cc1ccc(C2=NN(C(N)=S)CC2)cc1C.O=[N+]([O-])c1ccccc1	1	1	1	0.56	3.22
CC(C(=O)Nc1ccc2ncnc(Nc3ccc(F)c(Cl)c3)c2c1)c1ccncc1	CCC=O.c1ccncc1	1	1	1	0.67	2.77
Cn1c(C=CC=O)cc2cc(-c3ccc4ncnc(Nc5ccc(F)c(Cl)c5)c4c3)ccc21	C=CC=O.Cn1ccc2ccccc21	1	1	1	0.6	2.75
Fc1ccc(Nc2ncnc3ccc(-c4ncc(-c5ncnc6cccnc56)cn4)cc23)cc1Cl	c1cnc2cncnc2c1	1	1	1	0.63	2.67
C=CC(=O)NCCCNC(=O)c1ccc2c(c1)sc1nc(CC3=CC=C([S+]4CC(C5(C(C)C)CC5C)C4)C3=O)cn12	c1ccccc1	1	1	1	0.53	4.65
O=C(CCC(=O)Nc1cccc(Cl)c1F)Nc1ccc2ncnc(Nc3ccc(F)c(Cl)c3)c2c1	Fc1ccccc1Cl.NC=O	1	1	1	0.64	2.36
O=C(c1ccc2ncnc(Nc3cccc(F)c3)c2c1)N1CCC(Nc2cc3cncnn3c2)CC1	NC1CCNCC1.c1cc2cncnn2c1	1	1	1	0.51	2.87
O=C(NCCc1nc(-c2ccc(F)c(Cl)c2)c2cc(Br)sc2n1)c1ccc2ncnc(Nc3ccc(F)cc3)c2c1	Fc1ccccc1Cl.c1ncc2ccsc2n1	1	1	1	0.54	2.83
Cc1cc(C(c2ccc3ncnc(Nc4ccc(F)c(F)c4)c3c2)N2CCOCC2)c[nH]1	C1COCCN1.Cc1c[nH]c(C)c1	1	1	1	0.58	3.21
N#Cc1cnc2cc(CC(=O)c3ccc4ncnc(Nc5ccc(F)cc5)c4c3)ccc2c1	CC=O.N#Cc1cnc2ccccc2c1	1	1	1	0.62	2.46
Fc1ccc(Nc2ncnc3c(N4CCOCC4)cc(-c4ccc(F)c(Cl)c4)cc23)cc1Cl	C1COCCN1.Fc1ccccc1Cl	1	1	1	0.61	2.53
Nc1ncnc2c(CC(=O)Nc3ccc4ncnc(Nc5ccc(F)cc5)c4c3)c(C#CC3CC(c4ccccc4Cl)CN3)sc12	C(#CC1CCCN1)c1cc2ncncc2s1.CC=O.Clc1ccccc1	1	1	1	0.59	4.09
Clc1cccc(Nc2ncnc3ccc(NCC=NC=CCc4ncc[nH]4)cc23)c1	c1c[nH]cn1	1	1	1	0.69	3.15
Cc1cc(CC2COCCN2Cc2ccc3ncnc(Nc4ccc(F)c(Cl)c4)c3c2)c[nH]1	C1COCCN1.Cc1c[nH]c(C)c1	1	1	1	0.56	3.3
CSC(O)CN(CO)c1ccc2ncnc(Nc3ccc(F)c(Cl)c3)c2c1	CO.CS	1	1	1	0.57	3.33
O=C(C=Cc1ccc(Br)cc1F)c1ccc2ncnc(Nc3ccc(F)c(Cl)c3)c2c1	C=CC=O.Fc1cccc(Br)c1	1	1	1	0.58	2.44
O=C(NCc1ccc2c(c1)CCCC2)c1ccc2ncnc(Nc3ccc(F)c(Cl)c3)c2c1	c1ccccc1	1	1	1	0.62	2.3
O=C(NCc1ccc2c(c1)CCC2)c1ccc2ncnc(Nc3ccc(F)c(Cl)c3)c2c1	c1ccccc1	1	1	1	0.62	2.28
Cn1ccc(-c2cn[nH]c2-c2ccc3ncnc(Nc4ccccc4)c3c2)n1	CNC.c1cn[nH]c1	1	1	1	0.53	2.51
FCCCc1nnc(CNc2ccc3ncnc(Nc4ccc(F)cc4)c3c2)o1	c1nnco1	1	1	1	0.57	2.54
CNC(=O)C(=CC=O)c1ncncc1-c1ccc2ncnc(Nc3ccc(F)c(Cl)c3)c2c1	C=CC=O.CNC	1	1	1	0.65	2.99
C=CC(=O)NCC[SH]=CC=CC=CC(=O)NCc1cccc2ncnc(C#CC(C)C)c12	CC(C)C	1	1	1	0.5	3.95
O=S(=O)(CCc1cc(-c2ccc3ncnc(Nc4ccc(F)cc4)c3c2)cc2cncnc12)Cc1cscn1	CCS(C)(=O)=O.c1ccc2ncncc2c1.c1cscn1	1	1	1	0.57	3.01
CC#CC(=O)c1ccc2ncnc(Nc3ccc(F)c(Cl)c3)c2n1	CC#CC=O.Fc1ccccc1Cl	1	1	1	0.72	2.76
O=CN1CCOC(c2ccc3ncnc(Nc4ccc(F)cc4)c3c2)C1	C1COCCN1	1	1	1	0.57	3.01
C#Cc1ccc(CCCCCCC(=O)NO)cc1-c1ccc2ncnc(Nc3ccccc3)c2c1	C#Cc1ccccc1.CCCCCCC(=O)NO	1	1	1	0.66	2.6
CCc1c(F)cccc1-c1ccc2ncnc(Nc3ccc(F)c(Cl)c3)c2c1	c1ccccc1	1	1	1	0.71	2.28
Clc1c(-c2ccc3ncnc(Nc4ccccc4)c3c2)ncnc1C1CCNC1	C1CCNC1.Clc1cncnc1	1	1	1	0.53	3.09
N#Cc1cnc2cc(CC(=O)OCc3ccc4ncnc(Nc5ccc(F)cc5)c4c3)ccc2c1	CC=O.N#Cc1cnc2ccccc2c1	1	1	1	0.65	2.51
Fc1ccc(Nc2ncnc3ccc(OCc4ccc(Cl)c(CN5CCNCC5)c4F)cc23)cc1	CN1CCNCC1.CO.Fc1cccc(Cl)c1	1	1	1	0.54	2.58
C=CC(=O)Nc1ccccc1CCC(C)(C)C#Cc1ccc2cncnc2c1	CC(C)C	1	1	1	0.53	2.87
C=NC(=O)Cc1cc2c(C(=O)NC=CC=NCc3cc4ncncc4cc3-c3ccc(I)cc3)cc1c1ncnc(Nc3ccc(F)cc3)c21	Ic1ccccc1.c1ccc2ncncc2c1	1	1	1	0.52	4.51
Cc1c(C(=O)CC#N)c(-c2ccc3c(c2)CCN3)cc2ncnc(Nc3ccc(F)c(Cl)c3)c12	N#CCC=O.c1ccc2c(c1)CCN2	1	1	1	0.55	3.01
C=CC(=O)NCCCCc1cc(F)c(Cl)c(-c2ncc3ccsc3n2)c1	Fc1ccccc1Cl.c1ncc2ccsc2n1	1	1	1	0.54	2.83
C=CC(=O)Nc1ccccc1C(=O)c1cc(Cl)cc(-c2nc3ncc(C#N)cc3s2)c1	Clc1ccccc1.N#Cc1cnc2ncsc2c1	1	1	1	0.5	2.75
C=CC(=O)Nc1ccccc1C(=O)C=CC(c1cccc(Cl)c1F)C(C)C#Cc1cc2ncncc2cc1C1CNCCN1	C1CNCCN1.C=CC=O.CC(C)C#Cc1ccc2cncnc2c1.Fc1ccccc1Cl	1	1	1	0.53	4.55
O=C(NCc1cnn(Cc2cncnc2)c1)c1ccc2ncnc(Nc3ccc(Cl)c(Cl)c3)c2c1	CNC.c1cncnc1	1	1	1	0.54	2.59
O=C1Cc2cc(Br)c(-c3c[nH]c(-c4ccc5ncnc(Nc6ccc(F)cc6)c5c4)c3)cc2N1	O=C1Cc2cc(Br)ccc2N1.c1cc[nH]c1	1	1	1	0.52	2.88
CC(=CC1(c2ccc(F)c(Cl)c2F)COCCN1)C(=O)c1ccc2ncnc(Nc3ccc(F)cc3)c2c1	C1COCCN1.C=C(C)C=O.Fc1cccc(F)c1Cl	1	1	1	0.57	3.74
C=CC(=O)Nc1ccc2c(n1)oc1ccc(Nc3cccc(Br)c3)cc12	Brc1ccccc1.Nc1ccc2oc3ncccc3c2c1	1	1	1	0.59	2.57
Fc1ccc(Nc2ncnc3ccc(-c4ncc5cc(CN6CCC6)ccc5n4)cc23)cc1Cl	CN1CCC1.c1ccc2ncncc2c1	1	1	1	0.59	2.46
CC1C(=O)Nc2cc(COC(=O)c3ccc4ncnc(Nc5ccc(F)cc5)c4c3)ccc21	CC1C(=O)Nc2ccccc21.CO	1	1	1	0.5	2.89
Fc1ccc(Nc2ncnc3ccc(-c4ncnc5ccc(-c6oncc6CCl)c(Cl)c45)cc23)cc1	c1cnoc1	1	1	1	0.61	2.99
Clc1cccc(Nc2ncnc3ccc(C4CCc5nccn5C4)cc23)c1	c1c[nH]cn1	1	1	1	0.71	3.04
CC(=O)ON(c1ccc2ncnc(Nc3ccc(F)cc3)c2c1)c1ncnc2ccc(N3CCCC(F)C3)cc12	CC=O.FC1CCCNC1.c1ccc2ncncc2c1	1	1	1	0.54	3.53
C=CC(=O)NCCNc1c[nH]c(Cc2ccc3ncnc(Cl)c3c2)n1	c1c[nH]cn1	1	1	1	0.55	3.08
ON=C(C#CCNc1ccccc1Cl)c1ccc2ncnc(Nc3ccccc3)c2c1	CC#CC(=NO)c1ccc2ncncc2c1.Clc1ccccc1	1	1	1	0.69	2.71
O=C(C=CCn1ccc2ccccc21)NCCc1ccc2ncnc(Nc3ccc(F)cc3)c2c1	C=CC=O.Cn1ccc2ccccc21	1	1	1	0.62	2.55
Fc1ccc(Nc2ncnc3ccc(C4CN(Cc5ncc[nH]5)CCO4)cc23)cc1	c1c[nH]cn1	1	1	1	0.51	3.02
O=CC(CC(=O)O)c1ccccc1-c1ccc2ncnc(Nc3ccc(F)c(Cl)c3)c2c1	O=CCCC(=O)O.c1ccccc1	1	1	1	0.62	3.02
C=CC(=O)NCCCNCCN1CCC(c2ccc(F)c(Cl)c2)(c2nc3nc(N)sc3cc2C#N)C1	C1CCNC1.Fc1ccccc1Cl.N#Cc1cnc2ncsc2c1	1	1	1	0.52	3.89
O=C(Cc1ccc2ncnc(Nc3ccc(F)c(F)c3)c2c1)N1CCOCC1	C1COCCN1	1	1	1	0.64	2.25
C=CC(=O)NCCC1COCCN1c1ccc2ncnc(Nc3cccc(Br)c3)c2c1Cc1ccc(OC(F)F)cc1	C1COCCN1	1	1	1	0.55	3.54
O=C(O)C1CC(COCC(=O)N2CCOCC2)CN(Cc2ccc3ncnc(Nc4cccc(Br)c4)c3c2)C1	CN1CCCCC1.CO.c1ccc2ncncc2c1	1	1	1	0.58	3.46
C=CC(=O)NCCNC(=O)CCC(C)CCCc1cc(F)cc(Br)c1-c1ccc2ncnc(C=CC=O)c2c1	C=CC=O.CCC.Fc1cccc(Br)c1.c1ccc2ncncc2c1	1	1	1	0.54	3.69
C=CC(=O)Nc1ccc(-c2ccc3cnc(NC(=O)c4ccc(Cl)cc4Cl)nc3n2)c(N2CCN(C)CC2)c1	C=O.Clc1cccc(Cl)c1.Nc1ncc2cccnc2n1	1	1	1	0.63	2.81
C=CC(=O)NCc1sc2ncnc3c2c1N(C1COCCN1c1ccccc1)C(=O)N3c1ccc(Br)cc1F	C1COCCN1.O=C1Nc2csc3ncnc(c23)N1c1ccc(Br)cc1F	1	1	1	0.51	3.83
Fc1ccc(Nc2ncnc3ccc(CCN4CCOCC4)cc23)cc1	C1COCCN1	1	1	1	0.58	2.1
Cc1ncc2c(n1)Sc1cc(NS(=O)(=O)c3ccc4ncnc(Nc5ccc(F)cc5)c4c3)ccc1CN2F	Cc1ncc2c(n1)Sc1ccccc1CN2	1	1	1	0.58	3.15
Fc1ccc(Nc2ncnc3ccc(C=C4C5Oc6ccccc6C45)cc23)cc1	c1ccccc1	1	1	1	0.61	3.29
C=CC(=O)NCCNC(=O)c1c(C(C)CC(N)=O)ccc2ncnc(Nc3ccc(F)c(Cl)c3)c12	CCCC(N)=O	1	1	1	0.72	3.33
Fc1ccc(Nc2ncnc3ccc(C4COCCN4F)cc23)cc1	C1COCCN1	1	1	1	0.65	3.08
Fc1ccc(Nc2ncnc3ccc(C4CCCc5ccccc54)cc23)cc1	c1ccccc1	1	1	1	0.53	2.64
c1ccc(CC2CSSC2c2ccc3ncnc(Nc4ccccc4)c3c2)cc1	C1CSSC1.Cc1ccccc1	1	1	1	0.5	3.32
O=C(NO)c1nc(OCOc2ccc3ncnc(Nc4ccc(F)cc4)c3c2)nc(C(F)(F)F)c1Cl	Clc1cncnc1.O=CNO	1	1	1	0.6	2.97
C=CC(=O)C(CNc1ccc2ncnc(Nc3ccc(F)c(Cl)c3)c2c1)C1COCCN1	C1COCCN1.C=CC=O	1	1	1	0.65	3.75
O=C(CCCC(F)c1ccc2ncnc(Nc3ccc(F)c(Cl)c3)c2c1)NO	CCCCC(=O)NO	1	1	1	0.69	3.05
O=C(CCCCc1ccc(S(=O)(=O)O)cc1)c1ccc2ncnc(Nc3cccc(Br)c3)c2c1	C=O.CCCC.O=S(=O)(O)c1ccccc1	1	1	1	0.71	2.37
C=CC(=O)NCc1ccn2ncc(Cc3cccc(CN4CCN(c5ncncc5Cl)CC4)c3)c2c1	CN1CCNCC1.Clc1cncnc1.c1ccccc1.c1ccn2nccc2c1	1	1	1	0.54	2.9
O=C(CCN1CCOCC1)Nc1ccc2ncnc(Nc3ccc(F)cc3)c2c1	C1COCCN1	1	1	1	0.66	2.14
C=CC(=O)NC(=O)c1ncc(NCc2cc3c4c(ccn4CCC3)c2)c(C2=CC=C3CC(OC)COC=C2N3)n1	c1ccccc1	1	1	1	0.58	5.2
C=CC(=O)NC(C(C=CC(=O)C=C1C=C(F)C2=C1C(C)O2)N1CC(=O)N(c2ccccc2)c2ncncc2C1=O)N1CCNCC1	C=CC=O.CN1CC(=O)N(c2ccccc2)c2ncncc2C1=O.CN1CCNCC1	1	1	1	0.51	5.02
Fc1ccc(Nc2ncnc3ccc(C4COCC(c5cccc(Cl)c5F)N4)cc23)cc1Cl	C1COCCN1.Fc1ccccc1Cl	1	1	1	0.58	3.52
Fc1ccc(Nc2ncnc3c2=CC(CN2CCOCC2)=CC=C=3)cc1Cl	C1COCCN1	1	1	1	0.63	3.47
CC(C)(C)C(C=O)c1ccc2ncnc(Nc3ccc(F)c(Cl)c3)c2c1	CC(C)C	1	1	1	0.64	3.12
O=C(C=Cc1cc(F)cc(Br)c1)c1ccc2ncnc(Nc3ccc(F)c(Oc4cc5ncncc5cc4N4C=COCC4)c3)c2c1	C=CC=O.Fc1cccc(Br)c1.c1ccc2ncncc2c1	1	1	1	0.5	3.49
Fc1ccc(Nc2ncnc3ccc(-c4cc(Cl)c(F)c(C5CC6(CCN5)OCCO6)c4)cc23)cc1Cl	C1CC2(CCN1)OCCO2.Fc1ccccc1Cl	1	1	1	0.6	3.91
C=CC(=O)NCCNC(=O)C=Cc1ncnc2ccc(-c3ccc(F)cc3Br)cc12	C=CC=O.Fc1cccc(Br)c1.c1ccc2ncncc2c1	1	1	1	0.5	2.78
CCC(C)CNC(C=O)=CN(C)Cc1ccc2ncnc(Nc3ccc(F)cc3)c2c1	C=CC=O.CNC	1	1	1	0.58	3.37
O=C(c1ccc2ncnc(Nc3ccc(F)c(Cl)c3)c2c1Cc1cccc(Cl)c1)N1CCOCC1	C1COCCN1	1	1	1	0.64	2.57
O=C1c2c(CC3CCCN3F)c[nH]c2CCN1c1ccc2ncnc(Nc3ccc(F)c(Cl)c3)c2c1	C1CCNC1.Cc1c[nH]c2c1C(=O)NCC2	1	1	1	0.51	3.63
CNCC(=O)Nc1cc2c(Nc3ccc(F)cc3)ncnc2cc1C=CC=O	C=CC=O.CNC	1	1	1	0.56	2.65
O=C(Nc1ncnc2ccc(C3COCCN3)cc12)c1ccc2ncnc(Nc3cccc(Cl)c3)c2c1	C1COCCN1	1	1	1	0.54	3.18
Fc1ccc(Nc2ncnc3ccc(CNCC4CC4)cc23)cc1Cl	CC.CNC	1	1	1	0.58	2.2
O=CC(C=CCc1ccc2ncnc(Nc3ccc(F)c(F)c3)c2c1)CC=CNc1ccccn1	CCCC=O.Fc1ccccc1F	1	1	1	0.6	3.58
Cc1cncc(CCNCC(=O)Nc2ccc3ncnc(Nc4ccc(F)c(Cl)c4)c3c2)c1	Cc1cccnc1	1	1	1	0.62	2.47
C=CC(=O)Nc1ccc(Nc2c(OCCN(C)C)cc3c(-n4cnnc4)ncnc3c2N(C)C(=O)CC)c(Cl)c1F	CCC(N)=O.Fc1ccccc1Cl.c1ccc2ncncc2c1	1	1	1	0.58	3.5
O=C(C=Cc1ccccc1)C(=O)c1ccc2ncnc(Nc3ccc(F)cc3)c2c1	C=CC=O.c1ccccc1	1	1	1	0.52	2.34
CC(C)(Cc1ccc2ncnc(Nc3ccccc3)c2c1)S(C)(=O)=O	CC(C)(C)S(C)(=O)=O	1	1	1	0.62	2.4
Fc1ccc(Nc2ncnc3ccc(C(c4ccc(F)c(Cl)c4)N4CCOCC4)cc23)cc1Cl	C1COCCN1.Fc1ccccc1Cl	1	1	1	0.62	2.94
O=C(Cc1c[nH]cn1)Nc1ccc2ncnc(Nc3ccc(F)cc3)c2c1	c1c[nH]cn1	1	1	1	0.64	2.41
O=CC1(c2ccc3ncnc(Nc4ccc(F)c(Cl)c4)c3c2)CNCCN1	C1CNCCN1.C=O	1	1	1	0.54	3.52
Fc1ccc(Nc2ncnc3ccc(-c4cnccc4-c4ccc5n[nH]cc5c4)cc23)cc1	c1ccc2n[nH]cc2c1.c1ccncc1	1	1	1	0.6	2.69
CC(C)(CC=O)CC=CC=CNC(=O)c1ccc2ncnc(Nc3ccc(F)c(Cl)c3)c2c1	CC(C)C	1	1	1	0.7	3.1
Fc1ccc(Nc2ncnc3ccc(CCON4CCOCC4)cc23)cc1	C1COCCN1	1	1	1	0.58	2.49
O=C(c1cc2c(Nc3ccc(F)c(Cl)c3)ncnc2cc1-c1cccc(Cl)c1)N1CCOCC1	C1COCCN1	1	1	1	0.7	2.45
C=CC(=O)NC=CC=CC(C=CNON=C(C#CC(=O)F)c1ccc2ncnc(Cc3ccccc3Cl)c2c1)CCCNC(=O)C=C	CC#CC(=NO)c1ccc2ncncc2c1.Clc1ccccc1	1	1	1	0.62	4.73
Fc1ccc(Nc2c(C3=NC4c5ccccc5OC4C=N3)ccc3ncnc(Nc4ccc(F)c(Cl)c4)c23)cc1	c1ccccc1	1	1	1	0.52	3.9
C=CC(=O)NCCCCOCC(=O)C=Cc1cc(F)cc(Br)c1-c1ccc2ncnc(CS(=O)(=O)CC=O)c2c1	C=CC=O.CS(=O)(=O)CC=O.Fc1cccc(Br)c1.c1ccc2ncncc2c1	1	1	1	0.54	3.53
N#Cc1cc2cccc(-c3ccc(Br)cc3-c3ccc4ncnc(Nc5cccc(Cl)c5)c4c3)c2nc1CC#CC=O	Brc1ccccc1.CC#CC=O.N#Cc1cnc2ccccc2c1	1	1	1	0.58	3.16
C=CCC(=O)C=CC=CNc1ncnc2ccc(C(=O)Nc3cc4cnc(Cl)nn4c3N3CCC(N)CC3)cc12	NC1CCNCC1.c1cc2cncnn2c1	1	1	1	0.5	3.67
Fc1ccc(Nc2ncnc3ccc(-c4ccc5c(c4)CCN5)cc23)cc1	c1ccccc1	1	1	1	0.55	2.25
Fc1ccc(Nc2ncnc3ccc(-c4cc(-c5cccc(C(F)(F)F)c5Cl)ccn4)cc23)cc1	Clc1ccccc1.FC(F)F.c1ccncc1	1	1	1	0.62	2.5
C=CC(=O)NCCc1c(CC(=O)C(C#N)Oc2cccc(I)c2O)ccc2ncnc(Nc3cccc(Cl)c3)c12	N#CCC=O.Oc1cccc(I)c1O	1	1	1	0.51	3.75
O=C(c1ccc2ncnc(Nc3ccc(F)c(Cl)c3)c2c1)N1CC(c2cccc(Cl)c2F)C1	C1CNC1.Fc1ccccc1Cl	1	1	1	0.65	2.45
O=C(c1ccc2ncnc(Nc3ccc(F)c(F)c3)c2c1)C12COCC(N1)O2	C1COCCN1	1	1	1	0.5	4.46
O=CC1=C(N2CCNCC2)C(=CNC(=O)c2ccc3ncnc(Nc4ccc(F)c(Cl)c4)c3c2)C=C1	C1CNCCN1.C=O	1	1	1	0.69	3.2
O=C(Nc1ccccc1-c1ccc(F)c(Cl)c1F)c1ccc2ncnc(Nc3ccc(F)c(Cl)c3)c2c1	Fc1cccc(F)c1Cl	1	1	1	0.54	2.49
Fc1ccc(Nc2ncnc3ccc(CCC4COCCN4)cc23)cc1Cl	C1COCCN1	1	1	1	0.61	2.99
O=C(c1ccc2ncnc(Nc3ccc(F)c(F)c3)c2c1)N1CCOCC1	C1COCCN1	1	1	1	0.6	2.17
O=C(Nc1ccc2ncnc(Nc3ccc(F)cc3)c2c1)N1CCOCC1	C1COCCN1	1	1	1	0.56	2.12
CC(CC=O)CCC(CC(N)=O)C(=O)Oc1ccc2ncnc(Nc3ccc(F)c(Cl)c3)c2c1	CCC(C)CC=O.NC(=O)CCC=O	1	1	1	0.63	3.52
C=CC(=O)NCON=C(C#CC(OC)c1cccc(Cl)c1)c1ccc2ncnc(Nc3ccc(F)cc3)c2c1	CC#CC(=NO)c1ccc2ncncc2c1.Clc1ccccc1	1	1	1	0.7	3.73
CCCC(C(=O)NOF)c1ccccc1CC(=O)c1ccc2ncnc(Nc3ccc(F)cc3)c2c1	CCCCC(=O)NO	1	1	1	0.58	3.28
Fc1ccc(Nc2ncnc3ccc(-c4ccnn4Cc4ncncc4Cl)cc23)cc1Cl	CNC.Clc1cncnc1	1	1	1	0.58	2.76
CNC=C(C=C(C=C(O)C=C1CO1)Cc1cc2ncnc(-c3ccc(NC4=CCC=C(F)C=C4)cc3)c2cn1)N=C(C)CO	CCO.CN.c1cc2ncncc2cn1	1	1	1	0.51	4.41
O=C(NC1=C(C=Cn2cnc(C(=O)F)c2)C=C1)c1ccc2ncnc(Nc3ccc(F)c(F)c3)c2c1	c1c[nH]cn1	1	1	1	0.54	3.47
O=C(c1ccc2ncnc(Nc3ccc(F)c(Cl)c3)c2c1)N1CCNC(Cc2cccc(Cl)c2)C1	C1CNCCN1.Cc1cccc(Cl)c1	1	1	1	0.63	2.98
OCc1ccc2ncnc(Nc3ccc(F)c(N4CCCCC4)c3)c2c1	C1CCNCC1.CO.Fc1ccccc1	1	1	1	0.64	2.22
Fc1ccc(Nc2ncnc3ccc(-c4nccc(C5CCNCC5)n4)cc23)cc1Cl	C1CCNCC1.c1cncnc1	1	1	1	0.64	2.61
O=C(OCc1ncnc2ccc(CN3CCCCC3)cc12)c1ccc2ncnc(Nc3ccc(F)cc3)c2c1	CN1CCCCC1.CO.c1ccc2ncncc2c1	1	1	1	0.63	2.6
C=CC(=O)Nc1ccccc1N(C(=O)C(=O)C=C)N1CCOCC1	C1COCCN1.C=CC=O	1	1	1	0.5	3.06
C=C(C=O)c1c(Br)ccc(N2CCNCC2SC(=O)c2ccc3ncnc(Nc4ccc(F)cc4)c3c2)c1F	C1CNCCN1.C=CC=O.Fc1cccc(Br)c1	1	1	1	0.55	3.87
O=C(C=Cc1c(F)cccc1Br)NCc1ccc2ncnc(Nc3ccc(F)c(Cl)c3)c2c1	C=CC=O.Fc1cccc(Br)c1	1	1	1	0.59	2.54
O=C(Cc1ccc2ccccc2c1)c1ccc2ncnc(Nc3ccc(F)cc3)c2c1	CC=O.c1ccc2ccccc2c1	1	1	1	0.62	2.12
CC1(Cc2ccc3ncnc(Nc4ccc(F)c(Cl)c4)c3c2)COC(N)=N1	CC(C)C	1	1	1	0.61	3.21
C=CC(=O)NCN(C(=O)Nc1cccc(NC(=O)CC)c1)c1ncnc2ccc(-c3ccc(F)c(Cl)c3)cc12	CCC(N)=O.Fc1ccccc1Cl.c1ccc2ncncc2c1	1	1	1	0.61	2.87
Fc1ccc(Nc2ncnc3ccc(OCC4CNC(c5ccc6ncncc6c5)CN4)cc23)cc1Br	C1CNCCN1.CO.c1ccc2ncncc2c1	1	1	1	0.6	3.7
CNCc1cc(C=CC=O)c2ncnc(Nc3ccc(Cl)c(Cl)c3)c2c1CNC(=O)NC(C)C	C=CC=O.CNC	1	1	1	0.52	3.09
O=C(Nc1ccc2ncnc(Nc3ccc(F)c(Cl)c3)c2c1)n1ncc2c1-c1ccccc1C2	c1ccccc1	1	1	1	0.6	2.72
C=CC(=O)Nc1ccccc1C(=O)N(C(=C)C=O)N(c1ccc(Br)cc1F)c1ncnc2ccc(C3CCNCC3)cc12	C1CCNCC1.C=CC=O.Fc1cccc(Br)c1.c1ccc2ncncc2c1	1	1	1	0.5	3.46
CC(C)CNc1nc(-c2cccc(Cc3ccc4ncnc(Nc5ccc(F)cc5)c4c3)c2)nc2sc3c(c12)CCCC3	c1ccccc1.c1ncc2c3c(sc2n1)CCCC3	1	1	1	0.51	2.81
O=C(c1ccc2ncnc(Nc3ccc(F)cc3)c2c1)N1CCC(c2cc(F)cc(Cl)c2F)CC1	C1CCNCC1.Fc1ccc(F)c(Cl)c1	1	1	1	0.63	2.48
N#Cc1cncnc1C=CC(=O)c1ccc2ncnc(Nc3cccc(Cl)c3)c2c1	C=CC=O.N#Cc1cncnc1	1	1	1	0.56	2.73
Cc1c(CN2CCNCC2)c(CC(=O)c2ccc3ncnc(Nc4ccc(F)cc4)c3c2)nn1F	CN1CCNCC1.Cc1ccn[nH]1	1	1	1	0.55	2.98
C=CC(=O)c1ccc(Br)c(F)c1N(C)C(=O)c1ccc2ncnc(Nc3ccc(F)c(Cl)c3)c2c1	C=CC=O.CNC.Fc1ccccc1Br	1	1	1	0.66	2.89
C=CC(=O)NC=CC=CNC(=O)c1ncnc2ccc(C(C#CC(F)c3ccc(Cl)cc3)=NO)cc12	CC#CC(=NO)c1ccc2ncncc2c1.Clc1ccccc1	1	1	1	0.54	4.19
O=C(NCC1C2Oc3ccccc3C12)c1ccc2ncnc(Nc3ccc(F)c(Cl)c3)c2c1	c1ccccc1	1	1	1	0.6	3.52
O=C(CC(O)CCCSS)c1ccc2ncnc(Nc3ccc(F)cc3)c2c1	SS	1	1	1	0.55	3.1
O=C(CSc1cccc2[nH]ccc12)NOC(=O)CCC(=O)c1ccc2ncnc(Nc3ccccc3)c2c1	CCCC(=O)O.c1ccc2[nH]ccc2c1	1	1	1	0.52	2.76
CCCCCCNCc1ccc2ncnc(Nc3ccc(F)c(Cl)c3)c2c1	CC.CNC	1	1	1	0.72	2.17
CC(C)CC(C(=O)c1ccc2ncnc(Nc3ccc(F)c(Cl)c3)c2c1)c1ccccc1	C=O.CC(C)C.Cc1ccccc1	1	1	1	0.62	2.79
O=CC(=Cc1c(F)cccc1Br)c1ccc2ncnc(Nc3ccc(F)cc3)c2c1	C=CC=O.Fc1cccc(Br)c1	1	1	1	0.63	2.68
C=C(C(=O)c1ncncc1C#N)c1ccc2ncnc(Nc3ccc(F)c(F)c3)c2c1	C=CC=O.N#Cc1cncnc1	1	1	1	0.52	2.88
C=CC(=O)NCN1CCCC(c2ncnc3cnc(-c4cccc(F)c4Cl)nc23)CC1	C1CCCNCC1.Fc1ccccc1Cl.c1ncc2ncncc2n1	1	1	1	0.62	3.41
Oc1cccc(F)c1-c1ccc2ncnc(Nc3ccc(F)c(Cl)c3)c2c1	Oc1cccc(F)c1	1	1	1	0.52	2.27
CNCc1cc2ncnc(Nc3ccc(F)c(Cl)c3)c2c(C(C)C)c1OCC(C)F	CC.CNC	1	1	1	0.62	3.37
O=C(CNCCCc1ccno1)c1ccc2ncnc(Nc3ccc(F)cc3)c2c1	c1cnoc1	1	1	1	0.7	2.6
Fc1ccc(Nc2ncnc3ccc(SSc4ccc5[nH]cc(-c6ccccc6)c5c4)cc23)cc1	SS.c1ccc2[nH]ccc2c1	1	1	1	0.56	2.63
CNC(=O)C=CC(=O)c1ccc2ncnc(Nc3ccc(F)c(Cl)c3)c2c1-c1ccc(F)cc1	C=CC=O.CNC	1	1	1	0.54	2.72
CC(C)(Cc1ncc(Cc2nccn3ccnc23)cn1)Oc1ccc2ncnc(Nc3ccc(F)cc3)c2c1	CC(C)(C)O.Cc1nccn2ccnc12.c1cncnc1	1	1	1	0.62	3.12
Fc1ccc(Nc2ncnc3ccc(-c4oncc4-c4cccc(F)c4-c4cncnc4)cc23)cc1	Fc1ccccc1.c1cncnc1.c1cnoc1	1	1	1	0.63	2.8
O=C(C1=CC=CC1c1ccc2ncnc(Nc3ccc(F)cc3)c2c1)N1CCOC(c2cccc(Cl)c2F)C1	C1COCCN1.Fc1ccccc1Cl	1	1	1	0.58	3.7
CC(=O)c1ccc2ncnc(Nc3ccc(Cl)c(-c4cscn4)c3)c2c1	CC=O.Clc1ccccc1.c1cscn1	1	1	1	0.64	2.44
NC(=O)c1c2noc1-c1c(-c3ccc4ncnc(Nc5ccc(F)c(Cl)c5)c4c3)cccc1-2	c1cnoc1	1	1	1	0.54	3.37
O=C(Cc1ccc(-c2cncnc2)c(Cl)c1)c1ccc2ncnc(Nc3ccc(F)c(Cl)c3)c2c1	CC=O.Clc1ccccc1.c1cncnc1	1	1	1	0.66	2.56
O=C(NCCCSc1c[nH]c2ccc(CO)cc12)c1ccc2ncnc(Nc3ccccc3)c2c1	CO.c1ccc2[nH]ccc2c1	1	1	1	0.58	2.54
O=CC(=Cc1cc(C2CCNCC2)c2ncncc2c1)C(O)Nc1ccc2ncnc(Nc3ccc(F)c(F)c3)c2c1	C1CCNCC1.C=C(C=O)CO.c1ccc2ncncc2c1	1	1	1	0.57	3.82
C=CC(=O)NCCc1cnccc1-c1cccc(Nc2ccncn2)c1F	Fc1ccccc1.Nc1ccncn1.c1ccncc1	1	1	1	0.56	2.69
O=C(NCCNCc1ccc2c(c1)CCC2)c1ccc2ncnc(Nc3ccc(F)c(Cl)c3)c2c1	c1ccccc1	1	1	1	0.64	2.43
CN(C)CCNC(=O)c1cc2ncnc(Nc3ccc(F)cc3)c2cc1-c1ncc(C2COC(N)C2)cn1	CCCO.c1cncnc1	1	1	1	0.5	3.79
Oc1cccc(-c2cccc(Cl)c2F)c1Oc1ccc2ncnc(Nc3ccc(F)cc3)c2c1	Fc1ccccc1Cl.Oc1ccccc1	1	1	1	0.51	2.45
C=CC(=O)NCCC(C)(Cc1ncnc2ccc(C(F)(F)F)cc12)[Si](C)(C)O	CC(C)(C)[Si](C)(C)O.c1ccc2ncncc2c1	1	1	1	0.54	3.65
O=CCC(SSc1ccc2ncnc(Nc3ccc(F)c(Cl)c3)c2c1)n1ccc2ccccc21	CC=O.Cn1ccc2ccccc21.SS	1	1	1	0.62	3.52
Fc1ccc(Nc2ncnc3ccc(C=CC=CC4CN(c5cccc(Cl)c5)CCO4)cc23)cc1	C1COCCN1	1	1	1	0.59	3.21
NC1(c2ccc3ncnc(Nc4ccc(F)c(Cl)c4)c3c2)CCNCC1	NC1CCNCC1	1	1	1	0.62	2.65
COc1ccc(Nc2ncnc3cc(C4NCCC4c4ccc(F)c(Cl)c4)c(N)cc23)cc1	C1CCNC1.Fc1ccccc1Cl.c1ccc2ncncc2c1	1	1	1	0.59	3.41
Fc1ccc(Nc2ncnc3ccc(-c4ncc(C5CCNCC5)cn4)cc23)cc1Cl	C1CCNCC1.c1cncnc1	1	1	1	0.65	2.59
COC=CC(=O)OCc1cc(CNc2ncnc3cc(OC)c(N)cc23)c(F)cc1Br	C=CC=O.Fc1cccc(Br)c1.c1ccc2ncncc2c1	1	1	1	0.57	2.9
C=CC(=O)NCCNC(=O)CCc1cc(F)c(Cl)cc1-c1ccc2ncnc(C3COCCN3)c2c1	C1COCCN1.CCC.Fc1ccccc1Cl.c1ccc2ncncc2c1	1	1	1	0.52	3.5
C=CC(=O)NCCc1c(-c2cccc(F)c2C)ccc2ncnc(Nc3ccccc3)c12	c1ccccc1	1	1	1	0.63	2.59
C=CC(=O)NCCNCCCNC(=O)CON=C(C#CCc1ccccc1Cl)c1ccc2ncncc2c1	CC#CC(=NO)c1ccc2ncncc2c1.Clc1ccccc1	1	1	1	0.54	3.18
C[Si](=O)C(C)(C)COCc1ccc2ncnc(Nc3ccc(F)c(Cl)c3)c2c1	CC(C)C	1	1	1	0.67	2.84
Cc1cccc(F)c1CC(=O)c1ccc2ncnc(Nc3ccc(F)cc3)c2c1	Cc1cccc(F)c1	1	1	1	0.55	2.24
C=CC(=O)Nc1ccc(Cc2cc(Cl)c(F)cc2-c2ncnc3c2C(=CCCNCCCN(C)C(=O)C=C)C(=O)N3)cc1Cl	Fc1ccccc1Cl.O=C1Cc2cncnc2N1	1	1	1	0.55	3.55
C=CC(=O)Nc1ccc(CC#CC(=NON)c2ccc3ncnc(CC4CNC(=O)O4)c3c2)cc1	CC#CC(=NO)c1ccc2ncncc2c1.CC1CNC(=O)O1	1	1	1	0.57	3.93
NC(=O)c1ccnc(-c2ccc3ncnc(Nc4ccc(F)c(Cl)c4)c3c2)c1	NC=O.c1ccncc1	1	1	1	0.6	2.29
COC(=O)C=c1c(Nc2ccc(F)c(Cl)c2)ncnc1=CCOC(=O)c1cccc(-c2cncnc2)c1	c1ccccc1.c1cncnc1	1	1	1	0.56	3.14
OC(Cc1ccc2ncnc(Nc3ccc(F)cc3)c2c1)CN1CCOCC1	C1COCCN1	1	1	1	0.51	2.71
C=CC(=O)Nc1c(C(=O)N2CCOCC2)ccc2ncnc(Nc3ccc(F)cc3)c12	C1COCCN1	1	1	1	0.7	2.58
CC(CCC(C)Oc1ccccc1O)CC(Cl)c1ccc2ncnc(Nc3ccc(F)cc3)c2c1	CCCCCC.Oc1ccccc1O	1	1	1	0.53	3.56
O=CC=C(Cn1ccc2ccccc21)c1ccc2ncnc(Nc3ccc(F)c(Cl)c3)c2c1	C=CC=O.Cn1ccc2ccccc21	1	1	1	0.64	2.74
C=NC(=O)Nc1c(Cc2ccc3ncnc(Nc4ccc(F)cc4)c3c2)ccc2c1Sc1nc(C)ncc1N(Br)C2	Cc1ncc2c(n1)Sc1ccccc1CN2	1	1	1	0.51	3.62
c1ccc(Nc2ncnc3ccc(OCc4ccc5[nH]ccc5c4)cc23)cc1	CO.c1ccc2[nH]ccc2c1	1	1	1	0.6	2.17
O=C(Cc1cccc(O)c1-c1ccc(Br)cc1)c1ccc2ncnc(Nc3ccc(F)cc3)c2c1	Brc1ccccc1.C=O.Cc1cccc(O)c1	1	1	1	0.54	2.41
O=C(NCC=CC=CN1CCOCC1)Nc1ccc2ncnc(Nc3ccc(F)c(F)c3)c2c1	C1COCCN1	1	1	1	0.66	2.89
C=CC(=O)NCCNCCCCOCC1CC2=CC(C)=C(C=C1C(=O)C#CCc1cccc(Cl)c1F)N=CC(C)=C2	CC#CC=O.Fc1ccccc1Cl	1	1	1	0.55	5.12
Fc1cc(Br)cc(Nc2ncnc3ccc(OCCN4CCCCC4)cc23)c1	CN1CCCCC1.CO.Fc1cccc(Br)c1	1	1	1	0.55	2.29
C=CC(=O)Nc1ccccc1CC(F)=CC(F)=CC=NC(=O)N1CCOCC1	C1COCCN1	1	1	1	0.54	3.44
[O-][S+](Cc1cc(F)ccc1-c1ccncc1-c1ccc2ncnc(Nc3ccc(F)cc3)c2c1)c1ccc(-c2c[nH]cn2)cc1	C[S+]([O-])c1ccccc1.Fc1ccccc1.c1c[nH]cn1.c1ccncc1	1	1	1	0.56	3.83
Fc1ccc(Nc2ncnc3ccc(-c4nc(-c5cccc(F)c5Br)c[nH]4)cc23)cc1Cl	Brc1ccccc1.c1c[nH]cn1	1	1	1	0.6	2.88
O=C(Nc1ccc2ncnc(Nc3ccc(F)c(Cl)c3)c2c1)C1CCCN1Cc1ncncc1Cl	CN.Clc1cncnc1	1	1	1	0.68	3.1
O=C(Nc1ccc2ncnc(Nc3ccc(F)cc3)c2c1)C(=O)c1ccncc1	NC=O.c1ccncc1	1	1	1	0.53	2.23
O=NC1COC(c2ccc3ncnc(Nc4ccc(F)cc4)c3c2)CN1	C1COCCN1	1	1	1	0.5	3.6
C=CC(=O)NCCCON=C(C#CCc1ccccc1F)c1ccc2ncnc(CNC(=O)C3COCCN3Cc3ccccc3OC)c2c1	CC#CC(=NO)c1ccc2ncncc2c1.CCO.Fc1ccccc1	1	1	1	0.61	3.91
Fc1ccc(Nc2ncnc3ccc(-c4ccc5c([nH]c6ncncc65)c4Cl)cc23)cc1	c1ccccc1	1	1	1	0.59	2.67
C=CC(=O)Nc1cnccc1CCC(=O)c1ccccc1C(F)(F)F	CCC=O.c1ccncc1	1	1	1	0.5	2.46
N#CC(C#N)c1c(-c2ccc3ncnc(Nc4cccc(Cl)c4)c3c2)csc1[N+](=O)[O-]	N#CCC#N.O=[N+]([O-])c1cccs1	1	1	1	0.56	3.04
Fc1ccc(Nc2ncnc3ccc(-c4cc(Cl)ccc4Oc4ccc5cnccc5c4)cc23)cc1Cl	Oc1ccc(Cl)cc1.c1ccc2cnccc2c1	1	1	1	0.63	2.5
O=C(CN1CCC(c2cccc(Cl)c2F)CC1)c1ccc2ncnc(Nc3ccc(F)cc3)c2c1	CCC.Fc1ccccc1Cl	1	1	1	0.65	2.42
Fc1ccc(Nc2ncnc3ccc(-c4cn5c(n4)oc4ccccc45)cc23)cc1	c1ccccc1	1	1	1	0.58	2.54
O=CCC(Oc1ccc2ncnc(Nc3ccc(F)c(F)c3)c2c1)c1ncnc(CN2CCNCC2)c1Cl	CC=O.CN1CCNCC1.CO.Clc1cncnc1	1	1	1	0.63	3.58
O=C(c1ccc2ncnc(Nc3ccc(F)cc3)c2c1)c1ccnc(-c2cccc(F)c2)n1	Fc1ccccc1.c1cncnc1	1	1	1	0.56	2.39
O=CC=CCNc1ccc2ncnc(Nc3ccc(Cl)cc3)c2c1	C=CC=O.CNC	1	1	1	0.52	2.45
Fc1ccc(Nc2ncnc3ccc(Cc4cnc[nH]4)cc23)cc1	c1c[nH]cn1	1	1	1	0.58	2.27
Cc1noc(C)c1OC(=O)c1ccc2ncnc(Nc3ccccc3)c2c1	Cc1cc(C)on1	1	1	1	0.52	2.35
Fc1ccc(Nc2ncnc3ccc(COC=CC=CN4CCOCC4)cc23)cc1	C1COCCN1	1	1	1	0.65	2.88
C=CC(=O)c1cc2ncnc(Nc3ccc(F)c(Cl)c3)c2cc1-c1ccc(Br)cc1F	C=CC=O.Fc1cccc(Br)c1	1	1	1	0.76	2.63
C=CC(=O)Nc1cc(Cl)ccc1C(=O)NCc1ncncc1-c1ccccc1F	Fc1ccccc1.c1cncnc1	1	1	1	0.6	2.49
[O-]C1CNc2cccc(-c3ccc4ncnc(Nc5ccc(F)cc5)c4c3)c2O1	c1ccccc1	1	1	1	0.55	3.25
N#Cc1ccc(C(CCC(=O)O)c2ccc3ncnc(Nc4ccc(F)c(F)c4)c3c2)cc1F	CCC.N#Cc1ccccc1F	1	1	1	0.58	3.04
C=CC(=O)Nc1c(OCC#Cc2ccc3c(c2)Cc2cn[nH]c2-3)ccc2ncnc(Nc3ccccc3)c12	C#Cc1ccc2c(c1)Cc1cn[nH]c1-2.CO	1	1	1	0.57	3.17
Fc1ccc(Nc2ncnc3ccc(-c4ncc5c(n4)-c4ccccc4C5)cc23)cc1	c1ccccc1	1	1	1	0.54	2.38
CC(=NC1CCc2ccccc2C1)C(=O)Cc1ccc2ncnc(Nc3ccc(F)c(Cl)c3)c2c1	c1ccccc1	1	1	1	0.64	3.31
Fc1ccc(Nc2ncnc3cc(-c4ccc(Cl)c(F)c4)c(N4CCC4)cc23)cc1	C1CNC1.Fc1ccccc1Cl	1	1	1	0.55	2.37
O=C(NCCC1CNCCO1)C(=O)c1ccc2ncnc(Nc3ccc(Cl)cc3)c2c1	C1COCCN1	1	1	1	0.56	3.02
O=C(Cc1ccc2ncnc(Nc3ccc(F)cc3)c2c1)NCCCN1CCOCC1	C1COCCN1	1	1	1	0.59	2.25
C=C1CC(c2ccc3ncnc(Nc4ccc(Br)cc4)c3c2)OC1=O	C=C1CCOC1=O	1	1	1	0.52	2.98
CNCc1cc(C=C(C=O)c2ccc(F)cc2)c2ncnc(Nc3ccccc3)c2c1	C=CC=O.CNC	1	1	1	0.54	2.71
Fc1ccc(Nc2ncnc3c2=C2C(C=CC=CC45NN=CC4Cc4ccccc45)=CC=C2C=3)cc1Cl	c1ccccc1	1	1	1	0.53	4.84
CCCCCc1cc2c(Nc3ccc(F)c(Cl)c3)ncnc2cc1CNC	CC.CNC	1	1	1	0.84	2.41
COc1ccc(Nc2ncnc3ccc(C(=O)C4(Cl)CCCCC4O)cc23)cc1	OC1CCCCC1	1	1	1	0.5	3.33
Fc1ccc(Nc2ncnc3ccc(CCN4CCOC(c5cccc(Cl)c5F)C4)cc23)cc1	C1COCCN1.Fc1ccccc1Cl	1	1	1	0.56	2.95
CC(CC1C2CN1CCO2)c1ccc2ncnc(Nc3ccc(F)cc3)c2c1	C1COCCN1	1	1	1	0.5	4.42
Fc1ccc(Nc2ncnc3ccc(-c4ccc5c(n4)oc4ccccc45)cc23)cc1	c1ccccc1	1	1	1	0.54	2.34
CC(C)(C=O)C(=O)c1ccc2ncnc(Nc3ccc(F)cc3)c2c1	CC(C)C	1	1	1	0.61	2.47
O=C(C#CCCc1cc(C(=O)OC(F)(F)F)cc(Cl)c1F)c1ccc2ncnc(Nc3ccc(F)cc3)c2c1	CC#CC=O.Fc1ccccc1Cl	1	1	1	0.58	3.07
C=CC(=O)CNc1c(S(C)(=O)(O)C(C)(C)C)ccc2ncnc(Nc3ccccc3)c12	CC(C)C	1	1	1	0.56	3.66
CC(C)(C)[Si](C)(C)Oc1ccc(F)cc1-c1ccc2ncnc(Nc3ccc(F)c(Cl)c3)c2c1	CC(C)C	1	1	1	0.68	2.57
C=CC(=O)Nc1ccccc1CN1CCOCC1c1sc2ncnc3c2c1NC(=O)N3c1ccc(Br)cc1	C1COCCN1.O=C1Nc2csc3ncnc(c23)N1c1ccc(Br)cc1	1	1	1	0.54	3.66
C=CC(=O)NN1CCNCC1c1cc2c(-c3cccc(Br)c3)ncnc2cc1NN(C)C(=CC=O)c1ccccn1	Brc1ccccc1.C1CNCCN1.C=CC=O.c1ccc2ncncc2c1	1	1	1	0.52	4.17
O=C(c1ccc2ncnc(Nc3cccc(Cl)c3)c2c1)c1nnco1	c1nnco1	1	1	1	0.7	2.6
C=CC(=O)NCC(=O)Nc1cc(F)ccc1C(=O)NCCc1cc(F)ccc1Oc1ncncc1CC(C)(C)C=O	CC(C)C	1	1	1	0.56	3.07
C=CC(=O)NCCCNC(=O)CC=Cc1csc2nc(-c3ccc(F)c(Cl)c3)ncc12	Fc1ccccc1Cl.c1ncc2ccsc2n1	1	1	1	0.53	2.96
O=C(C=CC1CNCC[S+]1[O-])c1ccc2ncnc(Nc3cccc(Cl)c3)c2c1	C=CC=O.[O-][S+]1CCNCC1	1	1	1	0.61	3.97
C=CC(=O)NCC=CC=CC1CCN(c2ccc3c(n2)NC(=O)CC3)C(C(F)(F)F)C1	C1CCNCC1.FC(F)F.O=C1CCc2cccnc2N1	1	1	1	0.5	4.21
Fc1cc(Cl)c(-c2cc(-c3ccc4ncnc(Nc5ccccc5)c4c3)on2)cc1Cl	c1cnoc1	1	1	1	0.56	2.44
O=C(c1ccc2ncnc(Nc3ccc(F)c(Cl)c3)c2c1)C1CCn2ccc3cccc1c32	c1ccccc1	1	1	1	0.65	3.22
O=C(CCN1CCOCC1)c1ccc2ncnc(Nc3ccc(F)cc3)c2c1	C1COCCN1	1	1	1	0.58	2.2
Cc1cc(F)ccc1Nc1ncnc2ccc(C(C#CC(CO)c3cccc(S(=O)(=O)c4ccccc4)c3)=NO)cc12	CC#CC(=NO)c1ccc2ncncc2c1.CO.O=S(=O)(c1ccccc1)c1ccccc1	1	1	1	0.5	3.55
C=CC(=O)NCCCOc1nc(CCC(C)=O)cc2c(CNC)nc(Oc3ccc4ncnc(Nc5ccc(F)c(Cl)c5)c4c3)nc12	CCC(C)=O.CNC.c1cc2cncnc2cn1	1	1	1	0.78	3.39
C=CC(=O)NCCOCCN1C(=N)NC1=NC=CCCc1c(OC2=C(C#N)C(=O)O2)ccc2ncnc(Nc3cccc(Br)c3)c12	N#CCC(=O)O	1	1	1	0.57	4.11
Fc1ccc(Nc2ncnc3ccc(CC4COCCN4)cc23)cc1Cl	C1COCCN1.Fc1ccccc1Cl	1	1	1	0.62	2.96
CC(C)(COc1ccc2ncnc(Nc3ccc(F)cc3)c2c1)Cc1ncccn1	CC(C)(C)CO.c1cncnc1	1	1	1	0.7	2.54
C=NN=C1Oc2ccccc2CN1c1ccc2ncnc(Nc3ccc(F)cc3)c2c1	c1ccccc1	1	1	1	0.51	2.91
Fc1ccc(Nc2ncnc3ccc(CNCCC4CC4c4ccc5ncccc5c4)cc23)cc1	C1CC1.c1ccc2ncccc2c1	1	1	1	0.62	3.24
C=CC(=O)Nc1ncnc2ccc(C(C#CCc3ncccc3NCOCC(C)C)=NO)cc12	CC#CC(=NO)c1ccc2ncncc2c1.CC(C)CO.c1ccncc1	1	1	1	0.6	3.46
NCC1CN(Cc2ccc3ncnc(Nc4ccc(F)cc4)c3c2)CCC1N	NC1CCNCC1	1	1	1	0.6	3.09
Fc1ccc(Nc2ncnc3ccc(-c4cnc5n4-c4ccccc4-5)cc23)cc1	c1c[nH]cn1	1	1	1	0.53	2.4
ON=C(C#CCc1c(Cl)cccc1-c1ccc2ncnc(Nc3ccc(F)c(Cl)c3)c2c1)c1ccc2ncncc2c1	CC#CC(=NO)c1ccc2ncncc2c1.Clc1ccccc1	1	1	1	0.69	3.17
O=C(CC1C2Oc3ccccc3C12)Nc1ccc2ncnc(Nc3ccc(F)c(Cl)c3)c2c1	c1ccccc1	1	1	1	0.66	3.53
Fc1ccc(Nc2ncnc3ccc(Cc4cccc5c(N6CCOCC6)n[nH]c45)cc23)cc1Cl	C1COCCN1	1	1	1	0.58	2.77
C=CC(=O)Nc1cc(F)ccc1NC1COCCN1OC(C)c1ccc2ncnc(Nc3ccc(F)cc3)c2c1	C1COCCN1	1	1	1	0.65	3.85
Nc1ccccc1-c1ncnc(C(=O)c2ccc3ncnc(Nc4ccc(F)c(Cl)c4)c3c2)c1Cl	Clc1cncnc1.Nc1ccccc1	1	1	1	0.55	2.71
C=CC(=O)Nc1ccc(CC(C)C#Cc2cc3c(F)ncnc3cc2-c2ccccc2F)cc1	CC(C)C#Cc1ccc2ncncc2c1	1	1	1	0.57	3.41
C(C=CN1CCC(Oc2ccccc2)C1)=CCCOCCc1ccc2ncnc(Nc3ccccc3)c2c1	C1CCNC1.Oc1ccccc1	1	1	1	0.61	3.33
Fc1ccc(Nc2ncnc3ccc(-c4c[nH]c5ccc(-c6ncc(Cl)cn6)cc45)cc23)cc1	Clc1cncnc1.c1ccc2[nH]ccc2c1	1	1	1	0.59	2.52
Fc1cc(Nc2ncnc3ccc(CN4CCC4)cc23)ccc1Cl	C1CNC1.Fc1ccccc1Cl	1	1	1	0.64	2.1
CC(C)(CO)Cc1ccnc(-c2cc3c(Nc4ccc(F)cc4)ncnc3cn2)n1	CC(C)(C)CO.c1cncnc1	1	1	1	0.68	2.75
O=C(Nc1ccc2ncnc(Nc3ccc(F)c(F)c3)c2c1)N1CCOCC1	C1COCCN1	1	1	1	0.54	2.23
CC(S)=NC(C#N)=Cc1ccc2ncnc(Nc3cccc(F)c3)c2c1	CC(S)=NCC#N	1	1	1	0.57	3.04
O=C(C=Cc1ccccc1)Nc1ccc2ncnc(Nc3ccc(F)cc3)c2c1	C=CC=O.c1ccccc1	1	1	1	0.51	2.07
O=C(Cc1cccc(O)c1)c1ccc2ncnc(Nc3cccc(F)c3)c2c1	C=O.Cc1cccc(O)c1	1	1	1	0.57	2.18
O=C(C=Cc1c(F)cccc1Br)CC(=O)CC(=O)c1ccc2ncnc(Nc3ccc(F)c(F)c3)c2c1	C=CC=O.Fc1cccc(Br)c1	1	1	1	0.54	2.87
Fc1ccc(Nc2ncnc3ccc(N4CC(c5ccc(F)c(Cl)c5)C4)cc23)cc1	C1CNC1.Fc1ccccc1Cl	1	1	1	0.58	2.33
COc1cc(OC2CN(c3ccc4ncnc(Nc5ccc(F)cc5)c4c3)CCN2)ccc1C=O	C1CNCCN1.C=O	1	1	1	0.52	3.23
C=CC(=O)NCc1cc(F)ccc1Nc1ccc(C(C=CNc2ncc(F)cn2)=C2C=Nc3c(C)cccc32)cc1	c1ccccc1.c1cncnc1	1	1	1	0.59	3.39
Fc1ccc(Nc2ncnc3ccc(-c4ncc5sc6ccccc6c5n4)cc23)cc1Cl	c1ccccc1	1	1	1	0.62	2.56
COC(=O)C=C(N=CCCNC(=O)c1ccc2ncnc(Nc3ccc(F)cc3)c2c1)c1cc[nH]c1	CO.c1cc[nH]c1	1	1	1	0.62	3.14
Fc1ccc(Nc2ncnc3ccc(-c4ccncc4Cc4ccn5ncncc45)cc23)cc1	Cc1ccn2ncncc12.c1ccncc1	1	1	1	0.67	2.8
O=C(Cc1ccc2ncncc2n1)Nc1ccc2ncnc(Nc3ccc(F)cc3)c2c1	c1cnc2cncnc2c1	1	1	1	0.56	2.44
CC(=O)C(N)C(OCc1ccc2ncnc(Nc3ccc(F)cc3)c2c1)SSS	CCC=O.CO.SS	1	1	1	0.6	3.71
C=CC(=O)Nc1ccc(C2NC(CCN3CCOCC3)=CN=C2Nc2ccc(Cl)cc2)cc1	C1COCCN1	1	1	1	0.6	3.42
CCCC(C(=O)c1ccc2ncnc(Nc3ccc(F)cc3)c2c1)c1cccc(C=C[N+](=O)[O-])c1	C=O.CCCC.O=[N+]([O-])C=Cc1ccccc1	1	1	1	0.53	3.12
C=CC(=O)C1NCCOC1c1ccc2ncnc(Nc3ccc(F)cc3)c2c1	C1COCCN1.C=CC=O	1	1	1	0.65	3.51
Cc1c(-c2ncnc3ccc(C(C#CCc4cccc(Cl)c4)=NO)cc23)ccc2ncnc(Nc3ccccc3)c12	CC#CC(=NO)c1ccc2ncncc2c1.Clc1ccccc1	1	1	1	0.52	3.11
C=C(C(=O)NCCc1ccc2ncnc(Nc3ccc(F)c(F)c3)c2c1)C1(c2ncccn2)CCNCC1	C1CCNCC1.C=CC=O.c1cncnc1	1	1	1	0.55	3.13
O=C(CCCc1nc(-c2ccccc2Cl)cs1)Nc1ccc2ncnc(Nc3ccc(F)cc3)c2c1	CCCC(N)=O.Clc1ccccc1.c1cscn1	1	1	1	0.58	2.4
Fc1ccc(-c2ccc3cc(-c4ccccc4-c4ccc5ncnc(Nc6ccc(F)c(Cl)c6)c5c4)[nH]c3n2)cc1	c1cnc2[nH]ccc2c1	1	1	1	0.62	2.67
O=C(CNCNN=Cc1ccnc2[nH]cc(F)c12)c1ccc2ncnc(Nc3ccc(F)cc3)c2c1	c1cnc2[nH]ccc2c1	1	1	1	0.66	3.15
O=C(C=Cc1c(F)cccc1Br)C(=O)c1ccc2ncnc(Nc3ccc(F)c(Cl)c3)c2c1	C=CC=O.Fc1cccc(Br)c1	1	1	1	0.61	2.75
C=CC(=O)NCc1cnccc1CN(CCN1CCCC1)c1ncc2cc(-c3ccc(F)c(Cl)c3)ccc2n1	C1CCNC1.Fc1ccccc1Cl.c1ccc2ncncc2c1	1	1	1	0.59	2.96
C=CC(=O)c1cc2c(Nc3ccc(F)c(Cl)c3)ncnc2cc1-c1ccccc1	C=CC=O.c1ccccc1	1	1	1	0.73	2.4
O=Cc1cc(CCc2ccc3ncnc(Nc4ccc(F)cc4)c3c2)cc(Cl)c1F	C=O.Fc1ccccc1Cl	1	1	1	0.75	2.48
C=CC(=O)NCCOc1cc2ncnc(C=CC=O)c2cc1-c1ccc(F)cc1Br	C=CC=O.Fc1cccc(Br)c1.c1ccc2ncncc2c1	1	1	1	0.53	3.03
N#Cc1cnc2cc(CC(=O)c3ccc4ncnc(Nc5ccc(Cl)c(Cl)c5)c4c3)ccc2c1	CC=O.N#Cc1cnc2ccccc2c1	1	1	1	0.61	2.54
C=CC(=O)NCCN1CCN(Cc2c(-c3ccc4[nH]ccc4c3)cnc3ccsc23)CC1	CN.c1ccc2[nH]ccc2c1.c1cnc2ccsc2c1	1	1	1	0.52	2.83
O=C(NN=C1COCCN1)c1ccc2ncnc(Nc3cccc(Cl)c3)c2c1	C1COCCN1	1	1	1	0.52	2.83
COc1cc2ncnc(NCCCCN(C)CCCCC=O)c2cc1NC(=O)C=Cc1cc(Cl)c(Br)cc1F	C=CC=O.CCC=O.Fc1ccc(Cl)c(Br)c1.c1ccc2ncncc2c1	1	1	1	0.5	3.02
O=C(NC1COCCN1)c1ccc2ncnc(Nc3ccc(F)c(Cl)c3)c2c1	C1COCCN1	1	1	1	0.58	3.07
C=CC(=O)NCCc1c(C(=O)C=Cc2ccccc2)ccc2ncnc(Nc3ccccc3)c12	C=CC=O.c1ccccc1	1	1	1	0.6	2.61
C=CC(=O)NCC(=O)C#CC(c1ccc2cc(C#N)cnc2c1)c1ccccc1Br	Brc1ccccc1.CC#CC=O.N#Cc1cnc2ccccc2c1	1	1	1	0.51	3.63
O=CCCn1c(SSc2ccc3ncnc(Nc4ccc(F)c(Cl)c4)c3c2)cc2ccccc21	CC=O.Cn1ccc2ccccc21.SS	1	1	1	0.6	3
O=C(CN1CCOCC1)c1ccc2ncnc(Nc3ccc(F)cc3)c2c1	C1COCCN1	1	1	1	0.62	2.15
C=CC(=O)Nc1ccc2ncnc(Nc3ccc(Br)cc3F)c2c1	C=CC=O.Fc1cccc(Br)c1.c1ccc2ncncc2c1	1	1	1	0.78	2.29
Fc1ccc(Nc2ncnc3ccc(CCNc4ncc[nH]4)cc23)cc1Cl	c1c[nH]cn1	1	1	1	0.58	2.48
Fc1ccccc1-c1cc[nH]c1CCCCCNc1ccc2ncnc(Nc3ccccc3)c2c1	Fc1ccccc1.c1cc[nH]c1	1	1	1	0.59	2.56
O=C(Cc1cccc(Cl)c1-c1cnc(Nc2ccc(F)cc2)nc1)c1ccc2ncnc(Nc3ccccc3)c2c1	CC=O.Clc1ccccc1.c1cncnc1	1	1	1	0.53	2.64
O=C(c1ccc2ncnc(Nc3ccc(F)c(Cl)c3)c2c1)c1ncnn2cc(NC3CCNCC3)cc12	NC1CCNCC1.c1cc2cncnn2c1	1	1	1	0.52	3.03
OC(=CN1CCOCC1)c1ccc2ncnc(Nc3ccc(F)c(Cl)c3)c2c1	C1COCCN1	1	1	1	0.6	2.71
C=CC(=O)NCN1COc2nc(N)ncc2C#Cc2cccc1c2CNC(=O)c1ccccn1	c1ccccc1	1	1	1	0.53	4.99
O=C(CCCc1ccccc1Cl)NCc1ccc2ncnc(Nc3ccc(F)c(Cl)c3)c2c1	CCCC(N)=O.Clc1ccccc1	1	1	1	0.6	2.27
O=C(NC1(F)COCCN1C(F)F)c1ccc2ncnc(Nc3ccc(F)c(Cl)c3)c2c1	C1COCCN1	1	1	1	0.59	3.47
C=CC(=O)NON=C(C#CC(CN1CCN(C)CC1)c1cccc(F)c1)c1ccc2ncnc(N)c2c1	CC#CC(=NO)c1ccc2ncncc2c1.CN1CCN(C)CC1.Fc1ccccc1	1	1	1	0.52	3.91
C=CC(=O)NCc1ncnc(C(Nc2ccccc2)N2CCNCC2)c1Cl	CN1CCNCC1.Clc1cncnc1.Nc1ccccc1	1	1	1	0.54	3.46
O=C(NCCC(F)(F)F)Nc1ccc2ncnc(Nc3ccc(F)c(Cl)c3)c2c1	CC(F)(F)F	1	1	1	0.63	2.36
CN(C)c1cc2c(Nc3ccccc3)ncnc2cc1-c1cncnc1	CNC.c1cncnc1	1	1	1	0.61	2.44
O=C(C=Cc1n[nH]cc1-c1ccccc1)Nc1ccc2ncnc(Nc3ccc(F)c(Cl)c3)c2c1	C=CC=O.c1ccccc1.c1cn[nH]c1	1	1	1	0.61	2.74
C=CC(=O)NCC(=O)Cc1c(-c2ccccc2)ncnc1C1CN(F)CCO1	C1COCCN1	1	1	1	0.51	3.67
O=C(c1ccc2ncnc(Nc3ccc(F)c(Cl)c3)c2c1)C(F)(F)F	O=CCF	1	1	1	0.61	2.32
Fc1ccc(Nc2ncnc3ccc(N4CCOCC4)cc23)cc1Br	C1COCCN1	1	1	1	0.59	2.26
Fc1ccc(Nc2ncnc3ccc(C(c4ccc5ncncc5c4)c4nocc4Br)cc23)cc1	c1cnoc1	1	1	1	0.51	3.4
O=C(NC(c1ccon1)C1COCCN1)C(=O)OCCc1ccc2ncnc(Nc3ccc(F)cc3)c2c1	C1COCCN1.c1cnoc1	1	1	1	0.5	3.85
C=CC(=O)NCc1cc2c(-c3ccc(Cl)cc3)nc(F)nc2s1	Clc1ccccc1.c1ncc2ccsc2n1	1	1	1	0.53	2.66
O=CC=Cc1ccc2ccn(Cc3ccc4ncnc(Nc5ccc(F)c(Cl)c5)c4c3)c2c1	C=CC=O.Cn1ccc2ccccc21	1	1	1	0.55	2.67
Fc1cccc(Nc2ncnc3ccc(-c4ncc(-c5cncnc5Nc5ccccc5Cl)o4)cc23)c1	Clc1ccccc1.Nc1ccncn1.c1cocn1	1	1	1	0.6	2.72
Fc1ccc(Nc2ncnc3ccc(-c4ccc5ncn(-c6ccccn6)c5c4)cc23)cc1Cl	c1ccc2[nH]cnc2c1	1	1	1	0.59	2.5
C=CC(=O)NCCOC(C)(C)C#Cc1ncnc2ccccc12	CC(C)C	1	1	1	0.56	2.94
COc1cc(COc2cc(-c3ccc4ncnc(Nc5ccc(F)c(Cl)c5)c4c3)ccn2)c2nc[nH]c2c1	Cc1cccc2[nH]cnc12.Oc1ccccn1	1	1	1	0.59	2.82
C=CC(=O)Nc1cnccc1CC(C=O)Cc1ccc2[nH]c(CNCSSc3cccc(F)c3C)cc2c1	CCC=O.CNC.SS.c1ccc2[nH]ccc2c1	1	1	1	0.55	3.96
O=C(c1ccc2ncnc(Nc3ccc(F)cc3)c2c1)N1CCc2ccccc2C1	c1ccccc1	1	1	1	0.58	2.13
C=CC(=O)NCCON=C1C#CC(F)CCCOc2c(Cc3cccc(Cl)c3)cccc2Nc2ncnc3ccc1cc23	CC#CC(=NO)c1ccc2ncncc2c1.Clc1ccccc1	1	1	1	0.5	5.3
C=CC(=O)NCCCCCC(C=O)=Cc1ncnc2ccc(-c3ccc(F)cc3Br)cc12	C=CC=O.CCC.Fc1cccc(Br)c1.c1ccc2ncncc2c1	1	1	1	0.54	3.02
Fc1ccc(Nc2ncnc3ccc(SCN4CCOC(c5ccc(F)c(Cl)c5)C4)cc23)cc1Cl	C1COCCN1.Fc1ccccc1Cl	1	1	1	0.61	3.22
c1ccc(Nc2ncnc3ccc(CCOc4nc5ccccc5[nH]4)cc23)cc1	c1ccc2[nH]cnc2c1	1	1	1	0.51	2.31
C=CC(=O)NCCNc1ncnc2c(-c3c(F)cc(F)cc3Br)cc(NC(=O)c3ccccc3)cc12	Fc1cc(F)cc(Br)c1.c1ccc2ncncc2c1	1	1	1	0.57	2.77
C=CC(=O)NCCNCC(C)CNC1(c2ccc(C=C)cc2)CNCCC1c1ccc2ncnc(Nc3ccc(Br)cc3)c2c1	C1CCNCC1.C=CC=O.C=Cc1ccccc1.c1ccc2ncncc2c1	1	1	1	0.6	4.32
Cc1ccc2cc1C(=O)N2CC(=S)Nc1ccc2ncnc(Nc3ccc(F)c(Cl)c3)c2c1	Cc1ccccc1C	1	1	1	0.57	3.44
Fc1ccc(Nc2ncnc3cc(Cc4cccc(Cl)c4)c(CN4CCNCC4)cc23)cc1Cl	C1CNCCN1.Cc1cccc(Cl)c1	1	1	1	0.68	2.59
C=CC(=O)NCCc1c(NCCN2CCOCC2)ccc2ncnc(Nc3ccc(F)cc3)c12	C1COCCN1	1	1	1	0.65	2.72
O=C(CC1(c2cc(F)c(Cl)c(F)c2)CCNCC1)c1ccc2ncnc(Nc3ccc(F)cc3)c2c1	C1CCNCC1.CC=O.Fc1cccc(F)c1Cl	1	1	1	0.6	2.87
O=C(NCc1cc(-c2cncnc2)c2scnc2c1)c1ccc2ncnc(Nc3ccc(F)c(Cl)c3)c2c1	c1ccc2scnc2c1.c1cncnc1	1	1	1	0.61	2.82
C=CC(=O)Nc1ccccc1-c1cn2c3c(cccc13)CCC2	c1ccccc1	1	1	1	0.55	2.43
O=C1N=C(Nc2ccc3ncnc(Nc4ccc(F)c(Cl)c4)c3c2)SC1Cl	NC1=NC(=O)CS1	1	1	1	0.54	3.19
O=C(c1ccc(F)c(Cl)c1)c1ccc2ncnc(Nc3ccc(F)cc3)c2c1CCCCCN1CCOCC1	C=O.Fc1ccccc1Cl	1	1	1	0.54	2.67
CN1CCC(c2cc3cnc(-c4ccc5ncnc(Nc6cccc(Cl)c6)c5c4)nc3cc2CC=O)C1	CC=O.CN1CCCC1.c1ccc2ncncc2c1	1	1	1	0.62	3.34
CC(Cc1ccc2ncnc(Nc3ccc(F)cc3)c2c1)C(c1csc([N+](=O)[O-])c1)C(C#N)C=O	CC(C)C.N#CCC=O.O=[N+]([O-])c1cccs1	1	1	1	0.52	4.09
O=C(c1ccc(CC(F)(F)F)cc1)c1ccc2ncnc(Nc3ccc(F)c(Cl)c3)c2c1	Cc1ccccc1.FC(F)F	1	1	1	0.63	2.37
C=C(C=O)c1c(-c2ccccc2)cc2ncnc(Nc3ccc(F)c(Cl)c3)c2c1C	C=CC=O.c1ccccc1	1	1	1	0.6	2.76
O=C(Nc1ccc2ncnc(Nc3ccc(F)c(Cl)c3)c2c1)C(c1ccno1)C(F)(F)F	C=O.Cc1ccno1.FC(F)F	1	1	1	0.71	3.31
O=C(Cc1cccc(-c2c[nH]cn2)c1F)Nc1ccc2ncnc(Nc3ccc(F)cc3)c2c1	CC=O.Fc1ccccc1.c1c[nH]cn1	1	1	1	0.65	2.68
Cc1nc[nH]c1-c1ccnc(-c2ccc3ncnc(Nc4ccc(F)cc4)c3c2)c1	Cc1c[nH]cn1.c1ccncc1	1	1	1	0.53	2.59
O=C(CC1CCN(c2ccncc2)C1)c1ccc2ncnc(Nc3ccc(F)c(Cl)c3)c2c1	C1CCNC1.CC=O.c1ccncc1	1	1	1	0.62	2.94
CC(C)(CO)Cc1ncc(CNc2ccc3ncnc(Nc4ccc(F)c(Cl)c4)c3n2)cn1	CC(C)(C)CO.c1cncnc1	1	1	1	0.65	2.9
O=C(NCc1ccc2cnn(SS)c2c1)c1ccc2ncnc(Nc3ccc(F)c(Cl)c3)c2c1	SS	1	1	1	0.58	2.87
C=C(C(=O)c1ccc2ncnc(Nc3ccc(F)cc3)c2c1)c1ccccc1	C=CC=O.c1ccccc1	1	1	1	0.51	2.21
Fc1ccc(Nc2ncnc3ccc(-c4ccc5c(c4)C4C(Br)C4O5)cc23)cc1	c1ccccc1	1	1	1	0.62	3.44
C=CC(=O)NCCCNCc1cc(F)ccc1NCc1cc(Cl)c(Cn2cnc3c(F)cccc32)c(Br)c1	Clc1cccc(Br)c1.Cn1cnc2c(F)cccc21	1	1	1	0.52	2.97
O=C(Oc1ccc2ncnc(Nc3ccc(F)cc3)c2c1)c1ncnc2c1C(c1ccc(Cl)c(F)c1)C(=O)N2	Fc1ccccc1Cl.O=C1Cc2cncnc2N1	1	1	1	0.5	3.36
O=C(NC(=O)c1ccc2ncnc(Nc3ccc(F)c(Cl)c3)c2c1)c1ccc2c(c1)CCNC2	c1ccccc1	1	1	1	0.55	2.52
CN(C=CC=O)CCNC(=O)c1ccc2ncnc(Nc3ccc(F)cc3)c2c1	C=CC=O.CNC	1	1	1	0.59	2.64
O=CC=CC=C(Cn1ccc2ccccc21)c1ccc2ncnc(Nc3ccc(F)cc3)c2c1	C=CC=O.Cn1ccc2ccccc21	1	1	1	0.59	2.81
O=CCC(Oc1ccc2ncnc(Nc3cccc(Cl)c3)c2c1)c1ncnc(CN2CCNCC2)c1Cl	CC=O.CN1CCNCC1.CO.Clc1cncnc1	1	1	1	0.57	3.53
O=C(NCCc1ccc2ncnc(Nc3ccc(F)c(Cl)c3)c2c1)c1cccc(C2=CCC2)c1	c1ccccc1	1	1	1	0.5	2.42
CC(=O)CC(Cc1ccc2ncnc(Nc3ccc(F)c(Cl)c3)c2c1)=NCCCN1CCOCC1	C1COCCN1	1	1	1	0.67	2.85
Fc1ccc(Nc2ncnc3ccc(C4CCc5cccc6ccn4c56)cc23)cc1Cl	c1ccccc1	1	1	1	0.57	3.08
C=CC(=O)Nc1cc2ncnc(C=CC(=O)c3ccc(C)cc3)c2cc1-c1ccc(F)cc1Br	C=CC=O.Fc1cccc(Br)c1.c1ccc2ncncc2c1	1	1	1	0.57	2.82
Fc1ccc(Nc2ncnc3ccc(CC4CN(C5CCCCC5)Cc5ccccc54)cc23)cc1	c1ccccc1	1	1	1	0.57	2.99
Fc1ccc(Nc2ncnc3ccc(-c4ccc(Cc5nnco5)c(F)c4)cc23)cc1	Cc1nnco1.Fc1ccccc1	1	1	1	0.65	2.57
O=C(NCCCC(=O)c1cccc(Cl)c1F)c1ccc2ncnc(Nc3ccc(F)cc3)c2c1	C=O.Fc1ccccc1Cl	1	1	1	0.57	2.35
Fc1ccc(Nc2ncnc3ccc(C4C=C5COCCN5O4)cc23)cc1Cl	C1COCCN1	1	1	1	0.6	3.56
O=C(c1ccc2ncnc(Nc3ccccc3)c2c1)C(c1ccc2ncncc2c1)c1ccc(F)c(Cl)c1F	CC=O.Fc1cccc(F)c1Cl.c1ccc2ncncc2c1	1	1	1	0.51	3.3
Fc1ccc(Nc2ncnc3ccc(C4(CN5CCNCC5)CC4)cc23)cc1Cl	C1CC1.CN1CCNCC1	1	1	1	0.65	2.64
Fc1ccc(Nc2ncnc3ccc(Oc4ccc(F)c(Cl)c4F)cc23)cc1	Fc1cccc(F)c1Cl	1	1	1	0.63	2.27
N#Cc1cnc2cc(CC(=O)CC(=O)c3ccc4ncnc(Nc5ccc(F)c(Cl)c5)c4c3)ccc2c1	CC=O.N#Cc1cnc2ccccc2c1	1	1	1	0.64	2.73
O=CN(c1cc2c(Nc3ccc4ncnc(Nc5ccc(F)cc5)c4c3)ncnn2c1)C1CCN(Cl)CC1	NC1CCNCC1.c1cc2cncnn2c1	1	1	1	0.52	3.32
CNCc1cc2c(Nc3ccc(F)c(Cl)c3)ncnc2cc1C(C=O)c1cc(Cl)c(Cl)cc1F	CC=O.CNC.Fc1ccc(Cl)c(Cl)c1	1	1	1	0.86	3.44
O=C(OCCc1ccc2ncnc(Nc3ccc(F)cc3)c2c1)OCc1ccc(-c2cncnc2)cc1	c1ccccc1.c1cncnc1	1	1	1	0.56	2.53
Clc1cccc(Nc2ncnc3ccc(C4CCc5ccccc5O4)cc23)c1	c1ccccc1	1	1	1	0.59	2.75
CCN(C(=O)Cc1ccccc1)c1ccc2ncnc(Nc3ccc(F)cc3)c2c1	c1ccccc1	1	1	1	0.57	2.16
N#CCC(C=O)Nc1ccc2ncnc(Nc3ccc(F)c(Cl)c3)c2c1	CC#N.CC=O	1	1	1	0.64	3.15
N#CC(C=O)c1ncnc(COc2ccc3ncnc(Nc4ccc(F)c(Cl)c4)c3c2)c1Cl	CO.Clc1cncnc1.N#CCC=O	1	1	1	0.65	3.46
Fc1ccc(Nc2ncnc3ccc(-c4ccccc4OC4CCC4)cc23)cc1	c1ccccc1	1	1	1	0.52	2.15
C=C(Nc1ccc(F)cc1C(C)=O)C(=O)c1ccc2ncnc(Nc3ccc(F)c(Cl)c3)c2c1	C=CC=O.c1ccccc1	1	1	1	0.65	2.64
C=CC(=O)NCc1c(-c2cnc[nH]2)ccc2ncnc(Nc3ccc(F)c(Cl)c3)c12	c1c[nH]cn1	1	1	1	0.67	2.89
C=CC(=O)NCc1c(-c2ncnc3ccc(C4COC5CNCC5O4)cc23)ccc(Cl)c1F	C1COC2CNCC2O1.Fc1ccccc1.c1ccc2ncncc2c1	1	1	1	0.54	4.18
O=CC=CCn1cc(-c2ccc3ncnc(Nc4ccc(F)c(Cl)c4)c3c2)c2ccccc21	C=CC=O.Cn1ccc2ccccc21	1	1	1	0.66	2.69
N#Cc1cc2ccccc2nc1CC(=O)c1ccc2ncnc(Nc3ccc(F)cc3)c2c1	CC=O.N#Cc1cnc2ccccc2c1	1	1	1	0.56	2.47
CNCCN(C(=O)c1c(N2CCOCC2)ccc2ncnc(Nc3cccc(Cl)c3)c12)c1ccnc(F)c1	C1COCCN1	1	1	1	0.57	3
Cn1cc(-c2cncnc2)nc1-c1ccc2ncnc(Nc3ccc(F)cc3)c2c1	CNC.c1cncnc1	1	1	1	0.5	2.55
O=C(CCc1cc(Cl)c(Br)cc1F)Nc1ccc2ncnc(Nc3ccc(F)c(Cl)c3)c2c1	CCC=O.Fc1ccc(Cl)c(Br)c1	1	1	1	0.66	2.48
C=CC(=O)Nc1cc(Cl)ccc1NC(=O)CCCc1ncncc1Cl	CCCC=O.Clc1cncnc1	1	1	1	0.59	2.5
C=CC(=O)Nc1c(-c2ccccc2-c2nc(C3COCCN3)c3c4c(sc3n2)CNCC4)ccc2ncnc(Nc3ccc(F)c(Cl)c3)c12	CCO.c1ccccc1.c1ncc2c3c(sc2n1)CNCC3	1	1	1	0.58	4.02
O=C(CCCCN1CCOCC1)Cc1ccc2ncnc(Nc3ccccc3)c2c1	C1COCCN1	1	1	1	0.59	2.27
O=C(NCCC1CCC(c2ccccc2)C1)c1ccc2ncnc(Nc3ccc(F)cc3)c2c1	C1CCCC1.c1ccccc1	1	1	1	0.53	2.98
O=C(OCc1ccc2ncnc(Nc3ccc(F)cc3)c2c1)N1CCOCC1	C1COCCN1	1	1	1	0.68	2.19
Fc1ccc(Nc2ncnc3ccc(OCCOCc4nnco4)cc23)cc1F	CO.c1nnco1	1	1	1	0.58	2.63
O=C(Cc1ccc2ncnc(Nc3ccc(F)cc3)c2c1)NCC1COCCN1OCl	C1COCCN1	1	1	1	0.62	3.25
O=C(NCC1(F)CCNC1)c1ccc2ncnc(Nc3cccc(Cl)c3)c2c1	FC1CCNC1	1	1	1	0.57	3.05
C=CC(=O)NCN1CCN(C(c2ccc3ncncc3c2)c2c(F)cc(Br)cc2F)CC1	CNC.Fc1cc(F)cc(Br)c1.c1ccc2ncncc2c1	1	1	1	0.51	3.38
O=[N+]([O-])c1cccc(-c2cc(COc3ccc4ncnc(Nc5ccc(F)c(Cl)c5)c4c3)c3ncccc3c2)c1	CO.O=[N+]([O-])c1ccccc1.c1ccc2ncccc2c1	1	1	1	0.55	2.63
O=CC(=CN(C=O)c1ccc2ncnc(Nc3ccc(F)c(Cl)c3)c2c1)c1cnccn1	C=CC=O.NC=O.c1cnccn1	1	1	1	0.61	3.15
C=CC(=O)CNC(=O)C=C1CCNC(c2cc3ncnc(Nc4ccc(F)c(Cl)c4)c3c3c2Cc2nccc(n2)NCC3)C1	C1CCNCC1.c1cncnc1	1	1	1	0.6	5.49
CNCC(CC=CC=O)Oc1ccc2ncnc(Nc3ccc(F)cc3)c2c1	C=CC=O.CNC	1	1	1	0.68	3.15
O=C(CNC(=O)c1ccc2ncnc(Nc3ccc(F)c(Cl)c3)c2c1)NCCCCCc1ccccc1F	c1ccccc1	1	1	1	0.67	2.42
O=C(C=CCn1ccc2ccccc21)Sc1ccc2ncnc(Nc3ccc(F)cc3)c2c1	C=CC=O.Cn1ccc2ccccc21	1	1	1	0.59	2.74
C=CC(=O)NCCN1CC2CC1C(c1ncnc3c(CCCl)cc(C(=O)Nc4ccccc4C)cc13)O2	C1OC2CNC1C2.c1ccc2ncncc2c1	1	1	1	0.53	4.82
Fc1ccc(Nc2ncnc3ccc(N4CCN(Cc5c(Cl)cccc5Cl)CC4)cc23)cc1Cl	CN1CCNCC1.Clc1cccc(Cl)c1	1	1	1	0.6	2.37
Fc1ccc(NC=C2c3ccccc3-c3c2cnn3-c2ccc3ncnc(Nc4ccc(F)cc4)c3c2)cc1	c1ccccc1	1	1	1	0.61	2.73
NS(=O)(=O)c1cc2c(cc1SC(=O)c1ccc3ncnc(Nc4ccc(F)cc4)c3c1)NC(=O)C2	NS(=O)(=O)c1ccc2c(c1)CC(=O)N2	1	1	1	0.63	2.91
C=CC(=O)CCC1CCC(O)C(Cc2ccc3ncnc(Nc4ccccc4)c3c2F)C1	OC1CCCCC1	1	1	1	0.64	3.77
O=C(Nc1cnccn1)c1ccc2ncnc(Nc3ccc(F)c(Cl)c3)c2c1	C=O.Nc1cnccn1	1	1	1	0.68	2.29
CC=CC(=O)OC(=O)Cc1c(C(=O)N2CCOCC2)ccc2ncnc(Nc3ccc(F)c(OC)c3)c12	C1COCCN1	1	1	1	0.64	2.95
O=CC(F)Cc1cc(CN2CCNCC2)c2ncnc(Nc3ccc(F)cc3)c2c1	CCC=O.CN1CCNCC1	1	1	1	0.51	3.23
C=CC(=O)NCCc1ccccc1Nc1ncnc2c(OC)cc(C=O)cc12	C=O.CO.c1ccc2ncncc2c1	1	1	1	0.72	2.57
C=CC(=O)NCc1cc(OCCCC#Cc2ccc3ncncc3c2)cc(Cl)c1F	Fc1ccccc1Cl.OCCCC#Cc1ccc2ncncc2c1	1	1	1	0.54	2.86
NC1C(Cl)CN(c2ccc3ncnc(Nc4cccc(Cl)c4)c3c2)CC1c1ccc(F)cc1	NC1CCNCC1	1	1	1	0.6	3.57
Fc1ccc(Nc2ncnc3ccc(-c4cccc(-c5cncs5)c4)cc23)cc1	c1ccccc1.c1cscn1	1	1	1	0.56	2.35
C=CC(=O)NON=C(C#CCNC1CCN(Cl)CC1)c1ccc2ncnc(NCCC=CC(F)Nc3ccc(F)cc3)c2c1	CC#CC(=NO)c1ccc2ncncc2c1.NC1CCNCC1	1	1	1	0.59	4.41
O=C(NCN1CCCCC1)c1ccc2ncnc(Nc3ccc(F)c(Cl)c3)c2c1	CCC.Fc1ccccc1Cl	1	1	1	0.72	2.33
OC1CC(c2ccc3ncnc(Nc4ccc(F)c(Cl)c4)c3c2)(n2ccc3ccccc32)C1	c1ccccc1	1	1	1	0.52	2.83
C=CC(=O)NCc1c(F)ccc(-c2ncnc3ccc(-c4ccccc4C(=O)C=C)cc23)c1Br	C=CC=O.Fc1cccc(Br)c1.c1ccc2ncncc2c1	1	1	1	0.52	2.93
Fc1ccc(Nc2ncnc3ccc(-c4csc5nc(-c6cccc(F)c6Cl)ncc45)cc23)cc1	Fc1ccccc1Cl.c1ncc2ccsc2n1	1	1	1	0.6	2.68
CCCCCc1cc2c(Nc3ccc(F)cc3)ncnc2cc1CNC	CC.CNC	1	1	1	0.73	2.3
O=C(c1ccc2ncnc(Nc3ccc(F)cc3)c2c1)C1CNCCN1	C1CNCCN1.C=O	1	1	1	0.52	2.9
C=CC(=O)N1CCCC1Cc1ncnc2cnc(-c3ccc(F)c(Cl)c3)nc12	CC1CCCN1.Fc1ccccc1Cl.c1ncc2ncncc2n1	1	1	1	0.5	3.31
C=CC(=O)Nc1ccc2c(cnn2C(=O)c2cc(C(=O)C=C)cc(OC)c2S(N)(=O)=O)c1	NS(=O)(=O)c1ccccc1.O=Cn1ncc2ccccc21	1	1	1	0.51	3.09
O=CC=C(c1ccc2ncnc(Nc3ccc(F)c(Cl)c3)c2c1)c1cnccn1	C=CC=O.c1cnccn1	1	1	1	0.62	2.73
O=C(c1ccc2ncnc(Nc3ccc(F)c(Cl)c3)c2c1)C1OCCNC1c1ccccc1F	C1COCCN1.C=O.Fc1ccccc1	1	1	1	0.6	3.43
O=C(NCC1Cc2cccc3ccn(c23)C1)c1ccc2ncnc(Nc3ccc(F)cc3)c2c1	c1ccccc1	1	1	1	0.53	3.07
C=CC(=O)Nc1c(N2CCOCC2)ccc2ncnc(Nc3ccccc3)c12	C1COCCN1	1	1	1	0.72	2.53
O=CCCC(=O)NNc1ccccc1-c1ccc2ncnc(Nc3ccc(F)c(Cl)c3)c2c1	NC(=O)CCC=O.Nc1ccccc1	1	1	1	0.68	2.58
Cc1c(C(=O)N2CCOCC2)ccc2ncnc(Nc3ccc(F)c(Cl)c3)c12	C1COCCN1	1	1	1	0.53	2.4
O=C(Cc1ccc2ncnc(Nc3ccc(F)cc3)c2c1)N1CCC(c2ccc(Br)cc2)=N1	CC(=O)N1CCC(c2ccccc2)=N1	1	1	1	0.58	2.5
C=CC(=O)Nc1ccccc1CN(CC)CCC(=O)Nc1cc2c(cc1-c1ccccc1)oc1cncnc12	c1ccccc1	1	1	1	0.59	2.89
C=CC(=O)Nc1cc(-c2ccc(Cl)c(F)c2)c2ncnc(C3CN4CC3CC(=O)c3ccccc3C4=O)c2c1	C1CCNC1.Fc1ccccc1Cl.c1ccc2ncncc2c1	1	1	1	0.59	4.49
OCCCC1(c2c(-c3ccc4ncnc(Nc5ccc(F)c(Cl)c5)c4c3)cnc3ccnn23)CC1	C1CC1.CCCO.c1cnc2ccnn2c1	1	1	1	0.51	3.04
O=C(Nc1ccncc1)c1ccc2ncnc(Nc3ccc(F)cc3)c2c1	NC=O.c1ccncc1	1	1	1	0.52	2.03
COc1cccc(Nc2ncnc3ccc(OC=CC=Cc4c[nH]cn4)cc23)c1	c1c[nH]cn1	1	1	1	0.55	3.04
C=CC(=O)NCCCCC(C)c1cc2cnc(Nc3ccc(F)cc3Cl)nc2[nH]1	Fc1cccc(Cl)c1.Nc1ncc2cc[nH]c2n1	1	1	1	0.61	3.28
O=C1CSC(NCCCCOc2ccc3ncnc(Nc4ccc(F)cc4)c3c2)=N1	CCC.CO.NC1=NC(=O)CS1	1	1	1	0.58	2.53
O=C(Cc1ccsc1)c1ccc2ncnc(Nc3ccc(F)c(Cl)c3)c2c1	CC=O.c1ccsc1	1	1	1	0.67	2.34
CC(C)(Cc1ccc2ncnc(Nc3ccc(F)c(Cl)c3)c2c1)[Si](C)(C)OBr	CC(C)C	1	1	1	0.64	2.86
C=CC(=O)Nc1ccccc1CN1CCNc2ncnn2-c2ccc3c(c2)CC1C3	c1ccccc1	1	1	1	0.61	4.75
O=CNCCNC(=O)c1ccc2ncnc(Nc3ccc(F)c(Cl)c3)c2c1	C=O.Fc1ccccc1Cl	1	1	1	0.69	2.37
C=CC(=O)Nc1ncnc2ccc(CN3CCCCC3)cc12	CN1CCCCC1.NC=O.c1ccc2ncncc2c1	1	1	1	0.54	2.25
C=CC(=O)Nc1cc(Nc2ccc3ncnc(Nc4cccc(Br)c4)c3c2)ccc1Cl	Brc1ccccc1.Clc1ccccc1	1	1	1	0.83	2.39
C=CC(=O)c1cccc(C(=O)c2ccc3ncnc(Nc4ccc(F)cc4)c3c2)c1	C=CC=O.c1ccccc1	1	1	1	0.72	2.31
CC(C)C#CC(O)c1ccc2ncnc(Nc3ccc(F)cc3)c2c1	CC(C)C	1	1	1	0.58	2.99
Fc1ccc(Nc2ncnc3ccc(C4Oc5ccccc5O4)cc23)cc1Cl	c1ccccc1	1	1	1	0.6	2.43
COc1cccc(Nc2ncnc3ccc(C(=O)C=Cc4ncnc5ccc(-c6ccc(F)cc6Br)cc45)cc23)c1	C=CC=O.Fc1cccc(Br)c1.c1ccc2ncncc2c1	1	1	1	0.55	2.83
C=CC(=O)NCCCc1cc(F)c(Cl)c(-c2ccc3ncnc(C4CCNC4)c3c2)c1	C1CCNC1.Fc1ccccc1Cl.c1ccc2ncncc2c1	1	1	1	0.56	3.31
Fc1ccc(Nc2ncnc3ccc(-c4cncnc4C4CCO4)cc23)cc1	CCO.c1cncnc1	1	1	1	0.52	2.95
Cc1nc(-c2ccc3ncnc(Nc4ccc(F)cc4)c3c2)cn2c(Cl)cnc12	Cc1nccn2ccnc12	1	1	1	0.53	2.63
O=C(NC=CC=Cc1c[nH]cc1-c1ccccc1F)c1ccc2ncnc(Nc3ccc(F)cc3)c2c1	Fc1ccccc1.c1cc[nH]c1	1	1	1	0.53	2.98
Fc1ccc(Nc2ncnc3ccc(NCCN4CCOCC4)cc23)cc1	C1COCCN1	1	1	1	0.57	2.18
C=CC(=O)NC=CC(=O)Nc1cc2ncnc(C3CCN(C)C3)c2cc1-c1cccc(F)c1Cl	C1CCNC1.Fc1ccccc1Cl.c1ccc2ncncc2c1	1	1	1	0.63	3.63
O=CC(=Cc1ccc2ncnc(Nc3ccc(F)c(Cl)c3)c2c1)c1ccccc1	C=CC=O.c1ccccc1	1	1	1	0.62	2.46
C=CC(=O)NC(=O)NCCOCCOCCNc1ncnc2ccc(C(C#CCc3ccc(F)c(Cl)c3)=NOCCN3CCNCC3)cc12	CC#CC(=NO)c1ccc2ncncc2c1.Clc1ccccc1	1	1	1	0.67	3.56
Fc1ccc(Nc2ncnc3ccc(N4CCC(c5ccc6[nH]ncc6c5)C4)c(Cl)c23)cc1Cl	C1CCNC1.c1ccc2[nH]ncc2c1	1	1	1	0.62	3.25
O=Cc1cnccc1-c1ccc2ncnc(Nc3ccc(F)c(Cl)c3)c2c1	Cc1cccnc1	1	1	1	0.68	2.44
C=C(CCCC(=O)C=CCCl)c1cc(CC(=O)Nc2ccc3ncnc(Nc4ccc(F)c(Cl)c4)c3c2)ccc1-c1c(Br)c(F)c(Cl)c(F)c1C(=O)C[O-]	Fc1cccc(F)c1Cl	1	1	1	0.65	3.86
Fc1ccc(Nc2ncnc3ccc(Nc4c(-c5ccncc5)ncn5ccnc45)cc23)cc1Cl	c1cc2nccn2cn1.c1ccncc1	1	1	1	0.64	2.84
Fc1ccc(Nc2ncnc3ccc(ONC4COCCN4)cc23)cc1Cl	C1COCCN1	1	1	1	0.58	3.35
C=CC(=O)NNC(=O)CCc1ncnc2ccc(-c3ccc(F)c(Cl)c3)cc12	CCC(N)=O.Fc1ccccc1Cl.c1ccc2ncncc2c1	1	1	1	0.68	2.55
COC(O)CC(=Cc1ccc2ncnc(Nc3ccc(F)c(Cl)c3)c2c1)c1ccccc1Br	Brc1ccccc1.COCO	1	1	1	0.62	3.23
CNCC=NC(C=CC=O)=CC=C(C)c1ccc2ncnc(Nc3ccc(F)c(Cl)c3)c2c1	C=CC=O.CNC	1	1	1	0.79	3.46
Fc1ccc(Nc2ncnc3ccc(CSC=CN4CCOCC4)cc23)cc1	C1COCCN1	1	1	1	0.66	2.78
C=CC(=O)NCN1CCC(c2ncnc3ccc(-c4ccc(F)c(Cl)c4)cc23)C1	C1CCNC1.Fc1ccccc1Cl.c1ccc2ncncc2c1	1	1	1	0.66	3.16
c1ccc(Nc2ncnc3ccc(-c4cn5ccnc5s4)cc23)cc1	c1cn2ccsc2n1	1	1	1	0.5	2.49
Fc1ccc(Nc2ncnc3ccc(-c4ccc5nc[nH]c5c4)cc23)cc1Cl	c1ccc2[nH]cnc2c1	1	1	1	0.64	2.35
Fc1ccc(Nc2ncnc3ccc(C(C#CCN4CCOCC4)c4ccc(F)cc4)cc23)cc1	C1COCCN1	1	1	1	0.63	3.13
CCCC(F)C(F)C(O)C(=O)NC1(c2ncccn2)COCCN1c1ccc2ncnc(Nc3ccc(F)c(Cl)c3)c2c1	C1COCCN1.c1cncnc1	1	1	1	0.65	4.59
O=C(O)CCCCNC(=O)c1ccc2ncnc(Nc3ccc(F)c(Cl)c3)c2c1	CCC.Fc1ccccc1Cl	1	1	1	0.62	2.18
CC(C)(C)NC(=O)c1ccc2ncnc(Nc3ccc(F)cc3)c2c1	CC(C)C	1	1	1	0.58	2.06
O=C(Cc1ccc2c(c1)CCN2CN=S)Cc1ccc2ncnc(Nc3cccc(Cl)c3)c2c1	c1ccccc1	1	1	1	0.68	2.89
O=C(Cc1sc(-c2ccccc2F)cc1Br)c1ccc2ncnc(Nc3ccc(F)cc3)c2c1	Brc1ccsc1.Fc1ccccc1	1	1	1	0.58	2.6
Nc1ncncc1C=NOCc1ccc(F)c(-c2ccc3ncnc(Nc4ccc(F)cc4)c3c2)c1	CON=Cc1cncnc1N.Fc1ccccc1	1	1	1	0.65	2.8
C=CC(=O)NCCCNCC(c1ccc(Cl)cc1F)N1CCN(c2nc3cc(CNCC=O)ccc3cc2C#N)CC1	CNC.N#Cc1cnc2ccccc2c1	1	1	1	0.56	3.57
O=C(NC(=O)C1CCC(O)CC1)c1ccc2ncnc(Nc3ccc(F)cc3)c2c1	OC1CCCCC1	1	1	1	0.51	2.32
O=C(C=Cc1ccc2ncnc(Nc3ccc(F)cc3)c2c1)c1c(F)cccc1F	C=O.Fc1cccc(F)c1	1	1	1	0.56	2.32
Fc1ccc(Nc2ncnc3ccc(C#CCN4CCOCC4)cc23)cc1Cl	C1COCCN1	1	1	1	0.53	2.5
O=C(c1ccc2ncnc(Nc3ccc(F)c(Cl)c3)c2c1)N1CCCC1Cc1ncc2ncncc2n1	CC1CCCN1.c1ncc2ncncc2n1	1	1	1	0.62	3.3
Clc1cccc(Nc2ncnc3ccc(-c4nnco4)cc23)c1	c1nnco1	1	1	1	0.66	2.32
O=C(NC1Oc2ccccc2O1)c1ccc2ncnc(Nc3ccc(F)cc3)c2c1	c1ccccc1	1	1	1	0.55	2.49
Cn1cnc(-c2ncnc(-c3ccc4ncnc(Nc5ccc(F)c(Cl)c5)c4c3)c2Cl)c1	CNC.Clc1cncnc1	1	1	1	0.65	2.86
O=C(c1ccc2ncnc(Nc3cccc(F)c3)c2c1)N1CCOCC1	C1COCCN1	1	1	1	0.6	2.1
CN(C)CCCNc1ccc(C(=O)C=Cc2ccc3ncnc(Nc4ccc(Br)c(Cl)c4F)c3c2)cc1	C=CC=O.Fc1cccc(Br)c1Cl.c1ccc2ncncc2c1	1	1	1	0.59	2.74
C=CC(=O)Nc1ccc2nc(C(C#CC(=O)F)c3ccccc3Br)c(C#N)cc2c1	Brc1ccccc1.CC#CC=O.N#Cc1cnc2ccccc2c1	1	1	1	0.5	3.67
Fc1ccc(Nc2ncnc3ccc(Nc4ncc5c(NSS)csc5n4)cc23)cc1Cl	SS	1	1	1	0.5	3.08
CNCc1c(Cl)cccc1COCCc1ccc2ncnc(Nc3ccc(F)c(Cl)c3)c2c1	CNC.CO.Clc1ccccc1	1	1	1	0.64	2.56
Fc1ccc(Nc2ncnc3ccc(C=Cc4c(NC56CCN(CC5)C6)cn5ncncc45)cc23)cc1Cl	NC1CCNCC1.c1cc2cncnn2c1	1	1	1	0.53	4.12
O=C(Cc1ncncc1-c1ccccc1Cl)c1ccc2ncnc(Nc3ccc(F)cn3)c2c1	CC=O.Clc1ccccc1.c1cncnc1	1	1	1	0.6	2.71
Nc1ncncc1C(=NNCC(F)(F)F)c1ccc2ncnc(Nc3ccc(F)c(Cl)c3)c2c1	Nc1ncncc1C=NNCC(F)(F)F	1	1	1	0.53	3.07
O=C(NN1CCOCC1)c1ccc2ncnc(Nc3ccc(F)c(Cl)c3)c2c1	C1COCCN1	1	1	1	0.68	2.4
CCC(=O)c1cnccc1-c1cnc(-c2ccc3ncnc(Nc4ccc(F)cc4)c3c2)[nH]1	CCC=O.c1c[nH]cn1.c1ccncc1	1	1	1	0.54	2.68
COc1ccc(Nc2ncnc3ccc(C(C=O)=Cc4c(F)cccc4Br)cc23)cc1	C=CC=O.Fc1cccc(Br)c1	1	1	1	0.68	2.66
O=C(Nc1ccc2ncnc(Nc3ccc(F)c(Cl)c3)c2c1)Nc1nccc2sc(Cc3ccc(F)cc3)cc12	C=O.Nc1nccc2sccc12	1	1	1	0.69	2.72
Fc1cc(Nc2ncnc3ccc(N4CCOCC4)cc23)ccc1Cl	C1COCCN1.Fc1ccccc1Cl	1	1	1	0.6	2.2
O=C(Cc1c[nH]cn1)NCS(=O)(=O)c1ccc2ncnc(Nc3ccc(F)cc3)c2c1	c1c[nH]cn1	1	1	1	0.66	2.71
O=C(NC(Cc1ncc2[nH]ccc2n1)C(F)(F)F)c1ccc2ncnc(Nc3ccc(F)c(Cl)c3)c2c1	FC(F)F.c1ncc2[nH]ccc2n1	1	1	1	0.62	3.37
O=C(C=Cc1c(-c2cncnc2)nn2c1CCCC2)c1ccc2ncnc(Nc3ccc(F)c(Cl)c3)c2c1	C=CC=O.c1cc2n(n1)CCCC2.c1cncnc1	1	1	1	0.54	3.03
C=C(C=O)c1cccc(NC(=O)c2ccc3ncnc(Nc4ccc(F)c(Cl)c4)c3c2)c1	C=CC=O.c1ccccc1	1	1	1	0.68	2.52
Fc1ccc(Nc2ncnc3ccc(-c4ccc(Br)c(C5CO5)c4)cc23)cc1Cl	Brc1ccccc1.C1CO1	1	1	1	0.61	2.89
N#Cc1cnc2cc(CC(=O)Nc3ccc4ncnc(Nc5ccc(F)c(Cl)c5)c4c3)ccc2c1	CC=O.N#Cc1cnc2ccccc2c1	1	1	1	0.6	2.52
C=CC(=O)Nc1ccccc1Cc1ncnc(-c2ccc(N3CCNCC3)cc2)c1Cl	C1CNCCN1.Clc1cncnc1.c1ccccc1	1	1	1	0.63	2.69
NC(=O)C(c1ccc(F)cc1)c1cc2c(Nc3ccc(F)cc3)ncnc2cc1-c1ccccc1	CC(N)=O.c1ccccc1	1	1	1	0.6	2.86
C=C(C=O)c1ccccc1-c1ccc2ncnc(Nc3ccccc3)c2c1	C=CC=O.c1ccccc1	1	1	1	0.59	2.37
CCCc1cc2ncncc2c(CN(C)C(=O)c2ccc3ncnc(Nc4ccc(F)c(Br)c4)c3c2)n1	CCC.CNC.c1cc2ncncc2cn1	1	1	1	0.56	2.94
Nc1nc(-c2ccc3ncnc(Nc4cccc(F)c4)c3c2)nc2c1cnn2CCl	Cn1ncc2c(N)ncnc21	1	1	1	0.51	2.69
Fc1ccc(Nc2ncnc3ccc(OCc4nc(-c5ccc(F)cc5)c5ccsc5n4)cc23)cc1	CO.Fc1ccccc1.c1ncc2ccsc2n1	1	1	1	0.62	2.54
Fc1ccc(Nc2ncnc3ccc(-c4cccc(-c5cn[nH]c5)c4Cl)cc23)c(Cl)c1	Clc1ccccc1.c1cn[nH]c1	1	1	1	0.5	2.59
O=C(Cc1ccc2ncnc(Nc3ccc(F)c(Cl)c3)c2c1)N1CCC(c2ccc(I)cc2)=N1	CC(=O)N1CCC(c2ccc(I)cc2)=N1	1	1	1	0.65	2.67
Fc1ccccc1-c1cncnc1-c1ccc2ncnc(Nc3ccc(Cl)c(Cl)c3)c2c1	Fc1ccccc1.c1cncnc1	1	1	1	0.54	2.43
O=C(CC(CCCCNCCNC(=O)c1ccc2ncnc(Nc3ccc(F)cc3)c2c1)CC(F)F)NO	CCCCC(=O)NO	1	1	1	0.61	3.25
Fc1ccc(Nc2ncnc3ccc(-c4cc(C(F)(F)F)c(F)c(Cl)c4F)cc23)cc1	Fc1cccc(F)c1Cl	1	1	1	0.64	2.57
Fc1ccc(Nc2ncnc3ccc(-c4[nH]nc5ccc(C6CNCCN6)cc45)cc23)cc1Cl	C1CNCCN1.c1ccc2n[nH]cc2c1	1	1	1	0.59	3.33
CC(C)C#Cc1ccc2cncnc2c1-c1ccc2ncnc(Nc3ccc(F)c(Cl)c3)c2c1	CC(C)C	1	1	1	0.69	2.91
O=C(Cc1ccc2ncnc(Nc3ccc(F)cc3)c2c1)c1ncc2c3c(ccc2n1)OCCO3	c1ncc2c3c(ccc2n1)OCCO3	1	1	1	0.58	2.75
O=S1(=O)CC(OCc2ccc3ncnc(Nc4cc(F)cc(Cl)c4)c3c2)N(Cl)C(c2cccc(Cl)c2)C1	Clc1ccccc1.O=S1(=O)CCNCC1	1	1	1	0.52	3.81
CC(C)(C=CC(=O)c1ccc2ncnc(Nc3cccc(F)c3)c2c1)[SiH](O)O	CC(C)C	1	1	1	0.54	3.03
NC1CCNC(c2ccc3ncnc(Nc4ccc(F)c(Cl)c4)c3c2)C1	NC1CCNCC1	1	1	1	0.58	3.32
O=C(NCCSSc1ccc2[nH]ccc2c1)c1ccc2ncnc(Nc3ccc(F)c(Cl)c3)c2c1	SS.c1ccc2[nH]ccc2c1	1	1	1	0.63	2.76
O=C(NC1CC2C=CC1C2F)c1ccc2ncnc(Nc3ccccc3)c2c1	C1=CC2CCC1C2	1	1	1	0.51	4.38
O=C(Cc1ccc2ncnc(Nc3ccc(F)cc3)c2c1)Cc1cccc(Br)c1F	CC=O.Fc1ccccc1Br	1	1	1	0.61	2.4
Fc1ccc(Nc2ncnc3ccc(C=CC=CN4CCOCC4)cc23)cc1	C1COCCN1	1	1	1	0.58	2.65
COc1cc(C(CC=O)SS)c2ncnc(Nc3cccc(Cl)c3)c2c1	CCC=O.CO.SS	1	1	1	0.56	3.4
C=CC(=O)NC1CC1(C#N)C=CC(=C)C(=O)NCCCc1cc(C)ccc1NC(c1cncnc1SC)N1CCOCC1	C1COCCN1	1	1	1	0.53	4.86
O=C(c1ccc2ncnc(Nc3ccc(F)cc3)c2c1)c1nc(CN2CCNCC2)ncc1F	CN1CCNCC1.Fc1cncnc1	1	1	1	0.57	2.73
NC(Cc1cnc[nH]1)C(=O)c1ccc2ncnc(Nc3ccc(F)c(Cl)c3)c2c1	c1c[nH]cn1	1	1	1	0.64	2.99
Cc1ccc2c(c1)-c1cnc(-c3ccc4ncnc(Nc5ccc(F)c(Cl)c5)c4c3)nc1C2S(=O)(=O)c1ccccc1	c1ccccc1	1	1	1	0.52	3.36
O=C(NCc1ccc2ncnc(Nc3ccc(F)cc3)c2c1)N1CCOCC1	C1COCCN1	1	1	1	0.67	2.18
C=CC(=O)NCCCS(=O)(=O)CCc1cc2c(-c3ccoc3)ncnc2cn1	CCS(C)(=O)=O.c1cc2cncnc2cn1.c1ccoc1	1	1	1	0.53	3.06
Fc1ccc(Nc2ncnc3ccc(OC4CCC5Cc6cccc5c64)cc23)cc1	c1ccccc1	1	1	1	0.62	4.22
C=CC(=O)COC(=O)NCCC=C(O)C(O)C(O)C(O)C(O)CCN1CCNCC1c1cc(C)c2ncnc(Nc3ccc(F)c(F)c3)c2c1	CC(O)C(O)C(O)C(O)CO.CN	1	1	1	0.62	4.88
O=C(C=CCCNC(=S)c1ccc2ncnc(Nc3ccccc3)c2c1)NC1COCCN1	C1COCCN1	1	1	1	0.64	3.48
CC(C)C#Cc1ncnc2ccc(-c3ccc4ncnc(Nc5cccc(Cl)c5)c4c3)cc12	CC(C)C	1	1	1	0.62	2.73
CNC(=O)c1cc2c(Nc3ccc(F)c(Cl)c3)ncnc2cc1C=CC=O	C=CC=O.CNC	1	1	1	0.75	2.68
O=C(OCc1ncnc2ccc(C3CNCCN3)cc12)c1ccc2ncnc(Nc3cccc(F)c3)c2c1	C1CNCCN1.CO.c1ccc2ncncc2c1	1	1	1	0.55	3.34
O=C(Cc1ccccc1Cl)NOc1ccc2ncnc(Nc3ccc(F)c(Cl)c3)c2c1	CC(=O)NO.Clc1ccccc1	1	1	1	0.64	2.48
C=CC(=O)c1cc2c(Nc3ccc(F)cc3)ncnc2cc1-c1ccccc1	C=CC=O.c1ccccc1	1	1	1	0.75	2.29
Fc1ccc(Nc2ncnc3ccc(Oc4cccc(-c5cnc6[nH]ccc6c5)c4)cc23)cc1Cl	Oc1ccccc1.c1cnc2[nH]ccc2c1	1	1	1	0.64	2.55
C=CC(=O)Nc1ccc(N)c2cnc(CCCNc3cccc(Br)c3C(N)=O)nc12	Brc1ccccc1.Nc1cccc2ncncc12	1	1	1	0.5	2.88
Fc1ccc(Nc2ncnc3ccc(-c4cn5c(n4)sc4ccccc45)cc23)cc1	c1ccccc1	1	1	1	0.57	2.39
C=CC(=O)c1cc2c(Nc3ccccc3)ncnc2cc1C1COCCN1	C1COCCN1.C=CC=O	1	1	1	0.74	3.24
Fc1ccc(Nc2ncnc3ccc(-c4ncoc4Cn4cccn4)cc23)cc1Cl	Cn1cccn1.c1cocn1	1	1	1	0.65	2.77
C=CC(=O)NNNc1ncnc2ccc(C(C#CCc3ccc(C(=O)Nc4cccnc4)c(Cl)c3)=NO)cc12	CC#CC(=NO)c1ccc2ncncc2c1.Clc1ccccc1	1	1	1	0.57	3.35
CN(CCNC(=O)c1ccc2ncnc(Nc3ccc(F)cn3)c2c1)CN1CCC(c2cccc(Cl)c2F)CC1	CCC.Fc1ccccc1Cl	1	1	1	0.57	2.87
Cc1ccc(Nc2cccc(Nc3ncnc4ccc(N(N=CC=Cc5ccon5)c5ccc(F)c(Cl)c5)cc34)c2)nc1	c1cnoc1	1	1	1	0.51	3.33
O=C(Cc1nnco1)Nc1ccc2ncnc(Nc3ccc(F)c(Cl)c3)c2c1	c1nnco1	1	1	1	0.7	2.56
O=C(C=Cc1c(Br)ccc(OCC2CCCC2)c1F)c1ccc2ncnc(Nc3ccc(F)cc3)c2c1	C=CC=O.Fc1cccc(Br)c1	1	1	1	0.54	2.72
Cc1c(CN2CCNCC2)cnn1Cc1ccc2ncnc(Nc3ccc(F)c(Cl)c3)c2c1	CN1CCNCC1.Cc1ccn[nH]1	1	1	1	0.51	2.6
Cc1cc(F)ccc1OC#Cc1ccccc1Oc1ccc2ncnc(Nc3ccccc3)c2c1	Cc1cc(F)ccc1O	1	1	1	0.51	2.61
Fc1ccc(Nc2ncnc3cc(-c4ccccc4)c(-c4cncnc4)cc23)cc1	c1ccccc1.c1cncnc1	1	1	1	0.64	2.3
C=C(C(=O)F)C1(F)COCCN1Cc1ccc2ncnc(Nc3ccc(F)cc3)c2c1	C1COCCN1.C=CC=O	1	1	1	0.52	3.47
C=CC(=O)NCCc1c(-c2c[nH]cn2)ccc2ncnc(Nc3ccc(F)c(Cl)c3)c12	c1c[nH]cn1	1	1	1	0.71	3.04
O=C(Cc1ccccn1)c1ccc2ncnc(Nc3cccc(F)c3)c2c1	C=O.Cc1ccccn1	1	1	1	0.62	2.19
C(=Cc1ccc2ncnc(Nc3ccccc3)c2c1)Cc1ccccc1Nc1ccc2c(c1)OCO2	c1ccccc1	1	1	1	0.53	2.52
C=CC(=O)Nc1ccc(C(=O)Nc2ccc3ncnc(-c4ccc(Br)cc4COCOC)c3c2)cc1	Brc1ccccc1.COCO.c1ccc2ncncc2c1	1	1	1	0.54	2.62
O=C(Nc1ccc2ncnc(Nc3ccc(F)cc3)c2c1)N1CCOC(c2ccc(F)c(Cl)c2)C1	C1COCCN1.Fc1ccccc1Cl	1	1	1	0.65	2.91
C=CC(=O)Nc1cc(-c2nccc(-c3ccncc3)n2)ccc1C(=O)C(=C)C	C=C(C)C=O.c1ccncc1.c1cncnc1	1	1	1	0.53	2.61
Cc1ccccc1CC1COCCN1C(=N)c1ccc2ncnc(Nc3ccc(F)c(Cl)c3)c2c1	C1COCCN1	1	1	1	0.56	3.19
C=CC(=O)NNCC(=O)NCCN1CC2CC1C(c1ncnc3ccc(-c4cccc(F)c4Cl)cc13)O2	C1OC2CNC1C2.Fc1ccccc1Cl.c1ccc2ncncc2c1	1	1	1	0.52	4.96
Clc1cccc(Nc2ncnc3ccc(-c4ccccc4OCCON4CCOCC4)cc23)c1	C1COCCN1	1	1	1	0.56	2.58
O=C(C=Cc1ccc2ncnc(Nc3ccc(F)cc3)c2c1)c1ccccc1	C=CC=O.c1ccccc1	1	1	1	0.51	2.08
CN(C)Cc1cc2c(Nc3ccc(F)c(Cl)c3)ncnc2cc1C=CC=O	C=CC=O.CNC	1	1	1	0.76	2.73
CC(C)(Cc1ccccc1-c1ccc2ncnc(Nc3ccc(F)c(Cl)c3)c2c1)S(C)(=O)=O	CC(C)C	1	1	1	0.73	2.61
C=CC(=O)Nc1ccccc1-c1ccccc1C1(c2nccc(-c3cnoc3)n2)CCCCC1	C1CCCCC1.c1ccccc1.c1cncnc1.c1cnoc1	1	1	1	0.57	3.02
O=C(C(=O)N1CCN(Cc2ncnc(C3COCCN3)c2Cl)CC1)c1ccc2ncnc(Nc3ccc(F)cc3)c2c1	C1COCCN1.CN1CCNCC1.Clc1cncnc1.O=CC=O	1	1	1	0.62	3.56
Fc1ccc(Nc2ncnc3ccc(C=NNCc4cccc(C5CCCC5)c4)cc23)cc1Cl	C1CCCC1.c1ccccc1	1	1	1	0.53	2.6
O=C(NCCC1COC1)c1ccc2ncnc(Nc3ccccc3)c2c1	C1COC1	1	1	1	0.51	2.17
O=C(F)C=Cc1cccc(-c2ccc3ncnc(Nc4ccc(F)cc4)c3c2)c1	C=CC=O.c1ccccc1	1	1	1	0.51	2.39
CC1C(c2ccc(F)cc2C#N)CCN1c1ccc2ncnc(Nc3ccc(F)c(F)c3)c2c1CCN	C1CCNC1.N#Cc1cccc(F)c1	1	1	1	0.5	3.77
CCS(=O)(=O)c1ccc(C(=CC=C2Nc3cc4ncnc(Nc5cccc(Cl)c5)c4cc32)c2cccc(C)c2)cc1	CCS(=O)(=O)c1ccccc1	1	1	1	0.62	2.99
O=C(NCCC=CC=CCON1CCOCC1)c1ccc2ncnc(Nc3ccccc3)c2c1	C1COCCN1	1	1	1	0.64	2.88
O=C(Oc1ccc2ncnc(Nc3ccc(F)cc3)c2c1)Oc1ccccc1F	Fc1ccccc1.O=CO	1	1	1	0.64	2.2
O=C(Cc1ccccc1Cl)N(O)c1ccc2ncnc(Nc3ccc(F)cc3)c2c1	CC(=O)NO.Clc1ccccc1	1	1	1	0.63	2.42
C=CC(=O)NCCNCc1c(C#CCN2CCOCC2)ccc2ncnc(Nc3ccc(F)c(Cl)c3)c12	C1COCCN1	1	1	1	0.75	3.06
O=C(NCCCNC1CCC(O)C1)C(SN=Cc1ccc2ncnc(Nc3ccc(F)c(Cl)c3)c2c1)C(=O)NCN1CCOCC1	C1COCCN1	1	1	1	0.62	4.34
O=C(CCCc1ncnc(-c2ccccc2)c1Cl)c1ccc2ncnc(Nc3ccc(F)cc3)c2c1	CCCC=O.Clc1cncnc1.c1ccccc1	1	1	1	0.61	2.58
CC(NC1CCC1)C(=O)c1ccc2ncnc(Nc3cc(F)c(N)c(Br)c3)c2c1	CC(N)C=O.Fc1cccc(Br)c1	1	1	1	0.51	3.12
O=C(O)CCC(Sc1cc2ccccc2[nH]1)c1ccc2ncnc(Nc3ccc(F)c(Cl)c3)c2c1	CCCC(=O)O.Sc1cc2ccccc2[nH]1	1	1	1	0.57	3.25
C=CC(=O)Nc1c(CC(C=C2C(=O)N3CCOCC23)c2cc(C)c[nH]2)ccc2ncnc(Nc3ccc(F)cc3)c12	C1COCCN1.Cc1c[nH]c(C)c1	1	1	1	0.6	4.32
O=C(CO)NNC(=S)Nc1cccc(Cl)c1-c1ccc2ncnc(Nc3ccc(F)c(Cl)c3)c2c1	Clc1ccccc1.NC(=S)NNC(=O)CO	1	1	1	0.59	2.67
CC(C)(C)C(=O)C(=O)c1ccc2ncnc(Nc3cccc(Cl)c3)c2c1	CC(C)C	1	1	1	0.65	2.35
C=CC(=O)NCCCNC(=O)Nc1ccccc1-c1ncnc2ccc(C(C=O)CO)cc12	O=CCCO.c1ccc2ncncc2c1	1	1	1	0.51	3.28
N#CC(Cc1cnc(-c2ccncc2)[nH]1)c1ccc2ncnc(Nc3ccc(F)c(Cl)c3)c2c1	CCC#N.c1c[nH]cn1.c1ccncc1	1	1	1	0.57	3.31
CCOCCCCNC(=O)NC(=C1COCCN1C(N)c1ccc2ncnc(Nc3ccc(F)c(Cl)c3)c2c1)c1cccc(Cl)c1	C1COCCN1	1	1	1	0.56	3.78
Fc1ccc(Nc2ncnc3ccc(N4CCOCC4c4ccc(-c5ccccc5Cl)c(F)c4)cc23)cc1	CCO.Clc1ccccc1.Fc1ccccc1	1	1	1	0.56	3.04
C=CC(=O)NCc1ccc(CC#CC(=NO)c2ccc3ncncc3c2)c(Cl)c1	CC#CC(=NO)c1ccc2ncncc2c1.Clc1ccccc1	1	1	1	0.53	3.07
Fc1ccc(Nc2ncnc3ccc(C4CN(c5c(Cl)cccc5Cl)Cc5ccccc54)cc23)cc1Br	c1ccccc1	1	1	1	0.58	3.15
C=CC(=O)NCCSCOCc1ncnc2ccc(C=O)cc12	C=O.CO.c1ccc2ncncc2c1	1	1	1	0.5	3.06
O=C(CNc1ccccc1)NCCNC(=O)c1ccc2ncnc(Nc3ccc(F)c(Cl)c3)c2c1	c1ccccc1	1	1	1	0.59	2.3
C=CC(=O)NCOc1nc(N2CCN(C)CC2)nc2c(C(C)c3cccc(Cl)c3)csc12	CN1CCNCC1.Clc1ccccc1.c1ncc2sccc2n1	1	1	1	0.64	3.55
Nc1nccnc1COc1ccc2ncnc(Nc3ccc(F)c(Cl)c3)c2c1	Nc1cnccn1	1	1	1	0.58	2.47
O=C(C=CCc1cncnc1)c1ccc2ncnc(Nc3ccc(F)cc3)c2c1	C=CC=O.Cc1cncnc1	1	1	1	0.64	2.57
C=CC(=O)NC(=O)NCCC=c1ccc(=O)c(-c2ccc3ncnc(Nc4ccc(F)cc4)c3c2)cc1=CCc1oncc1-c1ccccc1Cl	Clc1ccccc1.c1cnoc1	1	1	1	0.71	3.76
Fc1ccc2ncnc(C3CC(F)CN3Cc3ccc4ncnc(Nc5ccccc5)c4c3)c2c1	FC1CCNC1.c1ccc2ncncc2c1	1	1	1	0.62	3.44
O=C(Cc1cc(-c2ccccc2)cc2ccnn12)c1ccc2ncnc(Nc3ccc(F)cc3)c2c1	CC=O.c1ccccc1.c1ccn2nccc2c1	1	1	1	0.57	2.68
Fc1ccc(Nc2ncnc3ccc(Cc4ncc[nH]4)cc23)cc1	c1c[nH]cn1	1	1	1	0.7	2.28
Nc1ncccc1-c1c(C(S)(Br)N=O)ccc2ncnc(Nc3ccc(F)c(Cl)c3)c12	CBr	1	1	1	0.52	3.59
O=C(NCCc1ccc2ncnc(Nc3ccc(F)cc3)c2c1)N1CCOCC1	C1COCCN1	1	1	1	0.69	2.22
O=C(Cc1cc(F)ccc1-c1ncc2cc3c(cc2n1)OCCCN3)c1ccc2ncnc(Nc3ccc(F)cc3)c2c1	CC=O.Fc1ccccc1.c1ncc2cc3c(cc2n1)OCCCN3	1	1	1	0.63	3
NC1=NC(=O)C(Cc2ccccc2-c2ccc3ncnc(Nc4ccc(F)c(Cl)c4)c3c2)S1	NC1=NC(=O)CS1	1	1	1	0.65	3.08
CCC(C)(C)c1ccc2ncnc(Nc3ccc(Cl)c(F)c3)c2c1	CCC.Fc1ccccc1Cl	1	1	1	0.66	2.27
CCc1ncc2ncnc(COc3ccc4ncnc(Nc5ccc(F)c(Cl)c5)c4c3C)c2n1	CC.CO.c1ncc2ncncc2n1	1	1	1	0.51	2.92
O=C(CCc1ccc(Cl)c(F)c1COc1ccc2ncnc(Nc3ccccc3)c2c1)NO	CCC(=O)NO.CO.Fc1ccccc1Cl	1	1	1	0.52	2.5
O=CN1CCOCC1=Cc1ccc2ncnc(Nc3ccc(F)cc3)c2c1	C1COCCN1	1	1	1	0.55	2.81
O=C(Cn1cnnc1)NCCCC1COCCN1c1ccc2ncnc(Nc3ccc(F)cc3)c2c1	C1COCCN1	1	1	1	0.68	3.35
Fc1ccc(Nc2ncnc3ccc(N4CCC(c5cccc(Cl)c5F)CC4)cc23)cc1Cl	CCC.Fc1ccccc1Cl	1	1	1	0.62	2.44
C=CC(=O)Nc1ccc(-c2ncncc2N2CCCC2)cc1	C1CCNC1.c1cncnc1	1	1	1	0.5	2.32
O=C(NCc1ccc(F)c(Cl)c1F)c1ccc2ncnc(Nc3ccc(F)c(Cl)c3)c2c1	Fc1cccc(F)c1Cl	1	1	1	0.62	2.43
Nc1ncc(C#CCC2CCCN2)c2sc(-c3cc4ncnc(Nc5ccc(F)cc5)c4cc3C=O)cc12	C1CCNC1.C=O.CC#Cc1cnc(N)c2ccsc12	1	1	1	0.58	3.75
N#Cc1cc2cc(N)ccc2nc1Cc1ccnc(-c2ccc3ncnc(Nc4ccc(F)cc4)c3c2)n1	Cc1ccncn1.N#Cc1cnc2ccc(N)cc2c1	1	1	1	0.58	2.82
C=CC(=O)NCCNc1[nH]c(CCCc2ccc3ncnc(Nc4ccc(F)c(Cl)c4)c3c2)nc1OC	c1c[nH]cn1	1	1	1	0.73	2.99
N#Cc1cnc2cc(CC(=O)NC(=O)c3ccc4ncnc(Nc5ccc(F)cc5)c4c3)ccc2c1	CC=O.N#Cc1cnc2ccccc2c1	1	1	1	0.69	2.52
CC(C)(C)[Si](C)(C)Oc1ccc2ncnc(Nc3ccc(F)c(Cl)c3)c2c1	CC(C)C	1	1	1	0.66	2.4
COCCNC(=O)c1ccc2ncnc(Nc3cc(N)c(Cl)cn3)c2c1	CO.Nc1ccncc1Cl	1	1	1	0.53	2.41
CC(C)(C)C(=O)NC(=O)Nc1ccc2ncnc(Nc3ccc(F)cc3)c2c1	CC(C)(C)C(N)=O	1	1	1	0.53	2.24
O=S(=O)(O)c1ccc(-c2ccc3ncnc(Nc4ccc(F)cc4)c3c2)cc1OC1COCC1O	O=S(=O)(O)c1ccccc1.OC1COCC1O	1	1	1	0.57	3.42
Fc1ccc(Nc2ncnc3ccc(-c4c[nH]c5ccc(-c6ncncc6Cl)cc45)cc23)cc1	Clc1cncnc1.c1ccc2[nH]ccc2c1	1	1	1	0.53	2.58
C=CC(=O)Nc1ncnc2ccc(C(C#CC(c3ccccc3Cl)C3CCCCC3)=NOC(=O)c3ccc(F)c(C)c3)cc12	C1CCCCC1.CC#CC(=NO)c1ccc2ncncc2c1.Clc1ccccc1	1	1	1	0.6	3.76
O=C=C(C=O)CNC(CCc1ccc2ncnc(Nc3cccc(Cl)c3)c2c1)c1c(F)cccc1Br	C=CC=O.Fc1cccc(Br)c1	1	1	1	0.67	3.57
CNCc1cc(C(=O)c2ccc3ncnc(Nc4cccc(Cl)c4)c3c2)c2ncncc2c1	C=O.CNC.c1ccc2ncncc2c1	1	1	1	0.63	2.63
CC(=O)CCCC(=O)OCc1ccc2ncnc(Nc3ccc(F)c(Cl)c3)c2c1	CC(=O)CCCC=O	1	1	1	0.62	2.32
C=CC(=O)Nc1ncnc2c(C(=O)C=C)c[n+](N(CF)CCO)cc12	CN(CCO)[n+]1ccc2ncncc2c1	1	1	1	0.59	3.91
O=C(CC=CC=CC1CN=C(S)S1)Nc1ccc2ncnc(Nc3ccc(F)c(Cl)c3)c2c1	SC1=NCCS1	1	1	1	0.59	3.79
CNC(O)C=CC(=O)c1ccc2ncnc(Nc3ccc(F)c(Cl)c3)c2c1	C=CC=O.CNC	1	1	1	0.66	3.15
Nc1[nH]nc2c(-c3ccc4ncnc(Nc5ccccc5)c4c3)cccc12	Nc1[nH]nc2ccccc12	1	1	1	0.5	2.39
Fc1ccc(Nc2ncnc3ccc(-c4ncc5c(n4)-n4ccnc4C5)cc23)cc1	c1c[nH]cn1	1	1	1	0.59	2.74
Fc1ccc(Nc2ncnc3cc(-c4ccncc4)c(-c4ccc5c(c4)OCO5)cc23)cc1	c1ccc2c(c1)OCO2.c1ccncc1	1	1	1	0.62	2.42
O=CCc1cc2c(c(-c3cccc(-c4ccc5ncnc(Nc6ccc(F)cc6)c5c4)c3)c1)NCC2	CC=O.c1ccc2c(c1)CCN2	1	1	1	0.58	2.77
O=Cc1cc2c(Nc3ccccc3)ncnc2cc1C1CNCCN1	C1CNCCN1.C=O	1	1	1	0.63	3.17
Fc1ccc(Nc2ncnc3ccc(-c4cccc5c4CCC5)cc23)cc1	c1ccccc1	1	1	1	0.65	2.15
C=CC(=O)NCCON=C(C#CC(F)c1ccccc1Cl)c1ccc2ncncc2c1	CC#CC(=NO)c1ccc2ncncc2c1.Clc1ccccc1	1	1	1	0.55	3.69
C=CC(=O)NC1CN(C(=O)CCO)N=C1c1ccc(C)c(C)c1	CC(=O)N1CCC(c2ccc(C)c(C)c2)=N1.CO	1	1	1	0.52	3.41
CN1CCCCC1c1c(Br)ccc(COC=CC=CCc2ccc3ncnc(Nc4ccccc4)c3c2)c1F	CN1CCCCC1.CO.Fc1cccc(Br)c1	1	1	1	0.64	3.59
CC(C)(C)C(N=c1cc(O)c1=O)C(CC(=O)Nc1ccc2ncnc(Nc3ccc(F)cc3)c2c1)c1ccccn1	CC(N=c1cc(O)c1=O)C(C)(C)C.CC=O.c1ccncc1	1	1	1	0.5	3.9
C=C(C=O)CC(C#CNC)CNc1ccc2ncnc(Nc3ccc(F)cc3)c2c1	C=CC=O.CNC	1	1	1	0.7	3.67
C=CC(=O)NC1=NN(C(=O)C=C)C=CC=C1C1CCN(c2ncnc3ccc(-c4ccc(F)cc4Br)cc23)CC1	C1CCNCC1.Fc1cccc(Br)c1.c1ccc2ncncc2c1	1	1	1	0.5	3.53
Fc1ccc(Nc2ncnc3ccc(-c4ccc5ncc(SS)cc5c4)cc23)cc1	SS	1	1	1	0.54	2.58
C=CC(=O)Nc1ccccc1-c1nc(=O)c(-c2cc(Cl)cc(Cl)c2)c2cccnn12	Clc1cccc(Cl)c1.O=c1cc2cccnn2cn1	1	1	1	0.5	2.71
C=CC(=O)NCCNc1ncnc2ccc(NCC3(CCS(C)(=O)=O)CCN(C(=O)Cc4ccc(F)c(Cl)c4)CC3CC)cc12	C1CCNCC1.CCS(C)(=O)=O.c1ccc2ncncc2c1	1	1	1	0.61	4.07
C=CC(=O)c1cc2c(Nc3ccc(F)cc3)ncnc2cc1CCCCO	C=CC=O.CCCCO	1	1	1	0.79	2.52
CC(C)OC(=O)NCC(NC(=O)Cc1ccc(NC=O)c(-c2cnccn2)c1)c1ccc2ncnc(Nc3ccc(F)c(Cl)c3)c2c1	NC=O.c1cnccn1	1	1	1	0.51	3.6
C=C(C=O)COCCc1ccc2ncnc(Nc3ccc(F)c(Cl)c3)c2c1	C=C(C=O)CO	1	1	1	0.67	2.68
Fc1ccc(Nc2ncnc3ccc(C4Cc5cccc6ccn(c56)C4)cc23)cc1	c1ccccc1	1	1	1	0.53	3.03
CCCc1c(CC=O)ccc2ncnc(Nc3ccc(F)c(Cl)c3)c12	C=O.Fc1ccccc1Cl	1	1	1	0.64	2.6
O=C(C=Cc1ccc2ncnc(Nc3cccc(Cl)c3)c2c1)c1ccccc1	C=CC=O.c1ccccc1	1	1	1	0.56	2.12
Clc1ccccc1-c1conc1-c1ccc2ncnc(Nc3ccccc3)c2c1	Clc1ccccc1.c1cnoc1	1	1	1	0.54	2.35
C=CC(=O)Nc1c(C(CC(C)=O)c2cccc(Br)c2)ncc2ncnc(Nc3ccccc3)c12	Brc1ccccc1.CC.c1cc2cncnc2cn1	1	1	1	0.74	3.35
Fc1ccc(Nc2ncnc3ccc(C=c4c(-c5ccccc5)nn5c4=NC5SCSS)cc23)cc1	SS	1	1	1	0.55	3.78
Cc1c(CN2CCNCC2)cnn1-c1ccc2ncnc(Nc3ccc(F)c(F)c3)c2c1	CN1CCNCC1.Cc1ccn[nH]1	1	1	1	0.6	2.59
Fc1ccc(Nc2ncnc3ccc(C4CN(Br)CCO4)cc23)cc1Cl	C1COCCN1	1	1	1	0.58	3.2
C=CC(=O)Nc1ccccc1COC(CO)C(=O)N1CCC(c2ccc(C)cc2Nc2cccc(Br)c2)CC1	Brc1ccccc1.CC=O.CO	1	1	1	0.51	3.25
C=CC(=O)NCc1cnn2ccc(N3CCN(C)C(c4ncncc4Cl)C3)c(-c3ccccc3)c12	CN1CCNCC1.Clc1cncnc1.c1ccccc1.c1ccn2nccc2c1	1	1	1	0.52	3.67
Fc1ccc(Nc2ncnc3ccc(-c4ncc5[nH]c(NNC(F)(F)F)cc5n4)c(N4CCCC4)c23)cc1Cl	FC(F)F.c1ncc2[nH]ccc2n1	1	1	1	0.6	3.34
O=C(C=Cc1cc(F)ccc1NCc1ccc2ncnc(Nc3ccc(F)c(Cl)c3)c2c1)NCl	C=CC=O.c1ccccc1	1	1	1	0.59	2.77
O=CCc1c(Cl)cccc1-c1ncc(-c2ccc3ncnc(Nc4ccc(F)c(Cl)c4)c3c2)cn1	CC=O.Clc1ccccc1.c1cncnc1	1	1	1	0.68	2.72
C=CC(=O)NCCNCCc1c(C2CC(N)C(Cl)CN2)ccc2ncnc(Nc3ccc(F)c(Cl)c3)c12	NC1CCNCC1	1	1	1	0.69	4.21
C=CC(=O)NCCCC(=O)c1cnn(CNc2nccc3sccc23)c1	C=O.Cn1cccn1.Nc1nccc2sccc12	1	1	1	0.5	3.01
Fc1ccc(Nc2ncnc3ccc(-c4ccccc4OC4COCCN4)cc23)cc1	C1COCCN1	1	1	1	0.63	3.05
Fc1ccc(Nc2ncnc3ccc(C4C5CCCC54)cc23)cc1Cl	CCC.Fc1ccccc1Cl	1	1	1	0.56	3.14
C=CC(=O)NCCc1ncnc2ccc(-c3c(F)cc(F)cc3Br)cc12	Fc1cc(F)cc(Br)c1.c1ccc2ncncc2c1	1	1	1	0.59	2.7
O=[N+]([O-])c1cc2ccccc2nc1C#Cc1c2cccc1N2Cc1ccc2ncnc(Nc3ccc(F)cc3)c2c1	C#Cc1ccccc1.O=[N+]([O-])c1cnc2ccccc2c1	1	1	1	0.5	3.64
O=C(c1ccc2ncnc(Nc3ccc(F)c(Cl)c3)c2c1)c1ccnc(C2COCCN2)n1	C1COCCN1.c1cncnc1	1	1	1	0.6	3.33
CCS(=O)(=O)c1ccc(-c2ccc3ncnc(Nc4ccc(F)cc4)c3c2)cc1	CCS(=O)(=O)c1ccccc1	1	1	1	0.69	2.11
Fc1ccc(Nc2ncnc3ccc(C4OCCC4c4cc(Cc5ccccn5)ncn4)cc23)cc1	CCCO.Cc1ccncn1.c1ccncc1	1	1	1	0.53	3.58
C=CC(=O)NN(c1ccc(Br)c(Cl)c1F)C1CCN(CCN(C)Cc2ccccc2)C1	C1CCNC1.Fc1cccc(Br)c1Cl	1	1	1	0.51	3.44
C=C(C=O)C1CCN1N(c1ccc2ncnc(Nc3ccc(F)c(Cl)c3)c2c1)c1c(F)cccc1Br	C1CNC1.C=CC=O.Fc1cccc(Br)c1	1	1	1	0.62	3.73
O=C(NCCCc1ccc(F)c(Cl)c1F)c1ccc2ncnc(Nc3ccc(F)c(Cl)c3)c2c1	Fc1cccc(F)c1Cl	1	1	1	0.62	2.49
O=C(Cc1ccc2c(c1)OCO2)OCc1ccc2ncnc(Nc3cccc(Cl)c3)c2c1	c1ccccc1	1	1	1	0.52	2.33
O=C(Oc1c[nH]cn1)c1ccc2ncnc(Nc3ccc(F)c(Cl)c3)c2c1	c1c[nH]cn1	1	1	1	0.63	2.68
C=CC(=O)NN(CCCC)C(O)(C#CC(=NOCc1ccccc1)c1cc2cncnc2cc1NCc1ccc(F)c(Cl)c1)c1ccccc1Cl	CC#CC(=NO)c1ccc2ncncc2c1.Clc1ccccc1	1	1	1	0.58	4.13
CC(C)C#Cc1ccc2ncncc2c1-c1ccc2ncnc(Nc3cccc(Cl)c3)c2c1	CC(C)C#Cc1ccc2ncncc2c1	1	1	1	0.53	2.79
CCC(C)(NNC(=O)c1cc2c(Nc3ccc(F)c(F)c3)ncnc2cc1-c1cc(F)c(Cl)cc1OC)C(N)=O	C=O.Fc1ccccc1Cl	1	1	1	0.59	3.42
C=CC(=O)NCCNc1cccc(N2C(=O)NCc3cnc(NC(=O)N(CCOC)c4cccc(Cl)c4)nc32)c1	CO.O=C1NCc2cncnc2N1c1ccccc1	1	1	1	0.59	3.13
Cc1ccccc1CCNC(=O)C=C(O)C(=O)NCC#Cc1ccc2ncnc(Nc3ccc(F)cc3)c2c1	Cc1ccccc1C	1	1	1	0.58	2.87
O=C(Cc1ccc2c(c1)CCC2)Nc1ccc2ncnc(Nc3ccc(F)cc3)c2c1	c1ccccc1	1	1	1	0.61	2.19
Fc1ccc(Nc2ncnc3ccc(N4CCCCCC4)cc23)cc1Cl	CCC.Fc1ccccc1Cl	1	1	1	0.62	2.13
Nc1ncncc1C1CCN(Cc2ccc3ncnc(Nc4ccc(F)c(Cl)c4)c3c2)CC1	C1CCNCC1.Nc1ccncn1	1	1	1	0.57	2.6
O=C(C=Cc1cc2ncnc(Nc3ccc(F)c(Cl)c3)c2cc1-c1ncccn1)C1CCNCC1	C1CCNCC1.C=CC=O.c1cncnc1	1	1	1	0.6	2.96
O=C(Cc1ccc2ncnc(Nc3ccc(F)cc3)c2c1)c1cccc(Cl)c1F	C=O.Fc1ccccc1Cl	1	1	1	0.64	2.25
CC(OC(=O)CCc1ccc(S(=O)(=O)O)cc1)c1ccc2ncnc(Nc3ccc(F)cc3)c2c1	CCC=O.O=S(=O)(O)c1ccccc1	1	1	1	0.66	2.86
C=CC(=O)Nc1ccc(C#Cc2cncnc2Cc2ccc(Cl)cc2)cc1	Cc1ncncc1C#Cc1ccccc1.Clc1ccccc1	1	1	1	0.57	2.53
Fc1ccc(Nc2ncnc3ccc(OCCc4ccc(C(F)(F)F)c(Cl)c4)cc23)cc1Cl	CCO.Clc1ccccc1.FC(F)F	1	1	1	0.62	2.43
Nc1[nH]nc2c(CCc3ccc4ncnc(Nc5ccccc5)c4c3)cccc12	Nc1[nH]nc2ccccc12	1	1	1	0.51	2.47
C=C=CC(=O)N(C)COc1ccc2ncnc(Nc3ccc(F)cc3)c2c1	C=CC=O.CNC	1	1	1	0.71	2.8
O=C(C#CCc1ccc(F)c(Cl)c1)Oc1ccc2ncnc(Nc3cccc(Cl)c3)c2c1	CC#CC=O.Fc1ccccc1Cl	1	1	1	0.63	2.65
C=CCc1ccc2ncnc(Nc3cc(Cl)c(F)c(C=O)c3)c2c1	C=CC.C=O.Fc1ccccc1Cl	1	1	1	0.61	2.68
Fc1ccc(Nc2ncnc3ccc(COC4CCc5ccccc5C4)cc23)cc1	c1ccccc1	1	1	1	0.66	2.72
N#Cc1nccnc1-c1cc2ncnc(Nc3ccc(F)cc3)c2cc1OCC=O	C=O.CO.N#Cc1cnccn1	1	1	1	0.68	2.81
O=C(NC1=NN2CCOC(=Cc3ncnnc31)C2)c1ccc2ncnc(Nc3ccc(F)c(Cl)c3)c2c1	C1COCCN1	1	1	1	0.63	4.23
O=CC=C(COc1ccc2ncnc(Nc3ccc(F)c(Cl)c3)c2c1)c1ccc(Br)cc1F	C=CC=O.Fc1cccc(Br)c1	1	1	1	0.57	2.75
N#Cc1cnc2cc3c(cc2c1)NC(CC(=O)c1ccc2ncnc(Nc4ccc(F)cc4)c2c1)CO3	CC=O.N#Cc1cnc2cc3c(cc2c1)NCCO3	1	1	1	0.56	3.37
C=CC(=O)c1c(C(=O)N2CCOCC2)ccc2ncnc(Nc3ccccc3)c12	C1COCCN1	1	1	1	0.66	2.56
C=CC(=O)NCc1cccc(Cl)c1CC#CC(=NO)c1ccc2ncncc2c1	CC#CC(=NO)c1ccc2ncncc2c1.Clc1ccccc1	1	1	1	0.54	3.15
C=CC(=O)Nc1ccc(Nc2ccc(Br)c(NC=CCc3ccccn3)c2F)cc1	C=CC=O.C=CCC.Fc1cccc(Br)c1	1	1	1	0.58	2.85
CN1CCN(ON=C(C#CCc2cc(Cl)cc(F)c2Nc2ccccc2)c2ccc3ncnc(-c4ccccc4)c3c2)CC1	CC#CC(=NO)c1ccc2ncncc2c1.Clc1ccccc1	1	1	1	0.54	3.34
CC(CF)(Cc1ccc2ncnc(Nc3ccc(F)cc3)c2c1)S(C)(C)O	CC(C)C	1	1	1	0.67	3.21
C=CC(=O)C(C)CNc1ncnc2ccc(C(C#CC(OC)c3cccc(Cl)c3)=NO)cc12	CC#CC(=NO)c1ccc2ncncc2c1.Clc1ccccc1	1	1	1	0.6	4.07
Fc1ccc(Nc2ncnc3ccc(OC4COCCN4)cc23)cc1	C1COCCN1	1	1	1	0.58	3.05
Fc1ccc(Nc2ncnc3ccc(CN4CCC(Cc5ccncn5)C4)cc23)cc1	C1CCNC1.Cc1ccncn1	1	1	1	0.55	2.9
O=C(Nc1ccc(Cl)c(SS)c1)c1ccc2ncnc(Nc3ccc(F)c(Cl)c3)c2c1	SS	1	1	1	0.55	2.56
O=C(CCc1ncncc1-c1cccnc1Cl)Nc1ccc2ncnc(Nc3ccc(F)cc3)c2c1	Clc1ccccn1.c1cncnc1	1	1	1	0.57	2.65
Fc1ccc(Nc2ncnc3ccc(-c4cnc(-c5ccccc5F)nc4)cc23)cc1	Fc1ccccc1.c1cncnc1	1	1	1	0.56	2.25
O=[N+]([O-])CCc1cc(Cc2ccc3ncnc(Nc4ccc(F)c(Cl)c4)c3c2)ccc1S(=O)(=O)O	CC[N+](=O)[O-].O=S(=O)(O)c1ccccc1	1	1	1	0.59	2.77
Fc1ccc(Nc2ncnc3cc(-c4c(F)cccc4F)c(CC4CCNCC4)cc23)cc1Cl	CCC.Fc1cccc(F)c1	1	1	1	0.74	2.75
CC(=O)c1cc2c(Nc3cccc(F)c3)ncnc2cc1-c1cccc(C2CCNCC2)c1	C1CCNCC1.CC=O.c1ccccc1	1	1	1	0.5	2.56
Fc1ccc(Nc2ncnc3cc(OC4CCCNC4)c(C(F)(F)F)cc23)cc1	FC(F)F.OC1CCCNC1	1	1	1	0.62	2.98
C=CC(=O)NCCc1ccccc1Nc1ncnc2c(CN3CCC(=CC)C(c4ccccn4)C3)c3c(cc12)O3	CN1CCCCC1.c1ccc2ncncc2c1.c1ccncc1	1	1	1	0.71	3.79
C=CC(=O)NCCc1sc2ncnc3c2c1N(Cc1ccccn1)C(=O)N3c1cccc(Cl)c1	Cc1ccccn1.O=C1Nc2csc3ncnc(c23)N1c1cccc(Cl)c1	1	1	1	0.54	3.08
Fc1ccc(Nc2ncnc3ccc(-c4ccccc4-c4cncnc4)cc23)cc1	c1ccccc1.c1cncnc1	1	1	1	0.59	2.24
CN(CCCOC(=O)c1ccc(F)c(Cl)c1)c1ccc2ncnc(Nc3ccc(F)cc3)c2c1	CC.CNC.Fc1ccccc1Cl	1	1	1	0.56	2.4
O=C(NCN1CCOCC1)c1ccc2ncnc(Nc3ccc(F)c(Br)c3)c2c1	C1COCCN1	1	1	1	0.63	2.46
Fc1ccc(Nc2ncnc3ccc(OC(c4cscn4)c4nc(Cl)nc5ccccc45)cc23)cc1Cl	CO.Clc1ncc2ccccc2n1.c1cscn1	1	1	1	0.58	3.42
CC(NCCc1ccc2ncnc(Nc3ccc(F)cc3)c2c1)c1ccc(F)cc1	c1ccccc1	1	1	1	0.7	2.58
C=CC(=O)NCCc1cc(OC)ccc1NC(=O)ON=C(C#CC(F)(c1cccc(Cl)c1)c1ccncn1)c1ccc2ncncc2c1	CC#CC(=NO)c1ccc2ncncc2c1.Clc1ccccc1	1	1	1	0.52	4.04
N#CNC(N)=NCCCCCCc1ncccc1-c1ccc2ncnc(Nc3ccc(F)cc3)c2c1	CCCCCCN=C(N)NC#N.c1ccncc1	1	1	1	0.61	2.82
CC(C)(C=O)C(=O)Oc1ccc2ncnc(Nc3ccc(F)c(Cl)c3)c2c1	CC(C)C	1	1	1	0.68	2.6
C=CC(=O)NCCCCCc1ccc(Nc2ncncc2C=NNc2ccccc2)c(F)c1	Fc1ccccc1.Nc1ncncc1C=NNc1ccccc1	1	1	1	0.59	2.68
Fc1ccc(Nc2ncnc3ccc(-c4ncc5c(n4)-c4ccccc4C5)cc23)cc1Cl	c1ccccc1	1	1	1	0.58	2.48
O=CC=Cc1cc2c(Nc3cccc(F)c3)ncnc2cc1Cn1ccc2ccccc21	C=CC=O.Cn1ccc2ccccc21	1	1	1	0.56	2.71
O=C(Cc1cccc(F)c1)c1ccc2ncnc(Nc3ccccc3)c2c1	C=O.Cc1cccc(F)c1	1	1	1	0.61	2.01
O=C(c1ccc2ncnc(Nc3ccc(F)c(Cl)c3)c2c1)N1CCOCC1Cc1cccc(F)c1	C1COCCN1	1	1	1	0.61	2.96
O=C(Cc1cc(O)n2ncnc2n1)Nc1ccc2ncnc(Nc3ccc(F)c(Cl)c3)c2c1	Cc1cc(O)n2ncnc2n1	1	1	1	0.54	2.75
CC(C)(c1ccc2ncnc(Nc3ccc(F)c(Cl)c3)c2c1)C(F)(F)F	CC(C)C	1	1	1	0.6	2.47
C=CC(=O)c1cnccc1Oc1ccc2c(Nc3c(F)cccc3Br)ncnc2c1	C=CC=O.Fc1cccc(Br)c1.c1ccc2ncncc2c1	1	1	1	0.62	2.73
Fc1ccc(Nc2ncnc3ccc(C4CSCCN4F)cc23)cc1	C1CSCCN1	1	1	1	0.52	3.17
Fc1ccc(Nc2ncnc3ccc(C(c4nnco4)C4C=NC=NC4)cc23)cc1	c1nnco1	1	1	1	0.62	4.02
Clc1cccc(Nc2ncnc3ccc(CNCc4cccc(-c5cncnc5)c4)cc23)c1	c1ccccc1.c1cncnc1	1	1	1	0.68	2.38
Fc1ccc(Nc2ncnc3ccc(-c4ccc(Cc5ncncc5C#Cc5ccccc5)cc4Cl)cc23)cc1	Cc1ncncc1C#Cc1ccccc1.Clc1ccccc1	1	1	1	0.57	2.77
Fc1ccc(Nc2ncnc3ccc(-c4ncnc5ccc6c(c45)OCCO6)cc23)cc1Cl	c1ncc2c3c(ccc2n1)OCCO3	1	1	1	0.61	2.69
C=CC(=O)Nc1c(C(=O)C=CCn2ccc3ccccc32)ccc2ncnc(Nc3ccc(F)c(Cl)c3)c12	C=CC=O.Cn1ccc2ccccc21	1	1	1	0.7	3.04
C=CC(=O)NCCCc1c(C2OCN=NC2(C)CF)ccc2ncnc(Nc3ccc(F)c(Cl)c3)c12	CC(C)C	1	1	1	0.7	4.28
O=Nc1ncnc2c(CC(=O)c3ccc4ncnc(Nc5ccc(F)cc5)c4c3)cc(-c3ccc(F)c(Cl)c3F)cc12	CC=O.Fc1cccc(F)c1Cl.c1ccc2ncncc2c1	1	1	1	0.65	3.15
C=CC(=O)Nc1cccc(-c2c(-c3ccno3)ccc3ncnc(Nc4ccc(F)cc4)c23)c1	c1cnoc1	1	1	1	0.8	2.72
N#CCC(=O)OCCCCCNC(=O)c1ccc2ncnc(Nc3ccc(F)c(Cl)c3)c2c1	N#CCC(=O)O	1	1	1	0.55	2.52
C=C1C(=O)OCC1c1ccccc1Oc1ccc2ncnc(Nc3ccc(F)c(Cl)c3)c2c1	C=C1CCOC1=O	1	1	1	0.69	3.12
C=CC(=O)NC(=O)CCCN1CCN(CCCC#Cc2ccc3ncncc3c2)CC1	CCC#Cc1ccc2ncncc2c1.CN1CCNCC1	1	1	1	0.5	2.79
C=CC(=O)NCC1=CC=CC(Nc2ccc(F)c(F)c2)=NC=C1c1cc2cnc(-c3cccc(F)c3Cl)nc2s1	Fc1ccccc1Cl.c1ncc2ccsc2n1	1	1	1	0.56	3.62
O=CC1COC(c2ccc3ncnc(Nc4ccc(F)c(Cl)c4)c3c2)CN1	C1COCCN1	1	1	1	0.59	3.57
O=C(NCc1ccccc1NC=Nc1ncnc(F)n1)c1ccc2ncnc(Nc3ccc(F)cc3)c2c1	c1ncncn1	1	1	1	0.56	2.94
O=C(c1ccc2ncnc(Nc3ccc(F)cc3)c2c1)c1cnn(CNc2ccnc3ccnn23)c1	C=O.Cn1cccn1.Nc1ccnc2ccnn12	1	1	1	0.57	2.96
C=CC(=O)NCc1ccccc1N(C)C(F)c1ccccn1	CC.CNC	1	1	1	0.5	3.11
O=CNc1ccc2ncc(-c3ccc4ncnc(Nc5ccc(F)cc5)c4c3)cc2c1	NC=O.c1ccc2ncccc2c1	1	1	1	0.57	2.41
C=C(C(=O)c1ccc2ncnc(Nc3ccc(F)c(Cl)c3)c2c1)C1(c2ncccn2)COCCN1	C1COCCN1.C=CC=O.c1cncnc1	1	1	1	0.54	3.67
C=C(C=O)c1ccc(Br)c(-c2ccc3ncnc(Nc4ccncc4)c3c2)c1F	C=CC=O.Fc1cccc(Br)c1	1	1	1	0.52	2.9
Fc1ccc(Nc2ncnc3ccc(OC4COCC4OCl)cc23)cc1Cl	OC1COCC1O	1	1	1	0.64	3.48
O=C(NCc1ccccc1O)c1ccc2ncnc(Nc3ccc(F)c(Cl)c3)c2c1	Fc1ccccc1Cl.Oc1ccccc1	1	1	1	0.5	2.18
O=C(C=Cc1ccccc1)c1ccc2ncnc(Nc3ccccc3)c2c1	C=CC=O.c1ccccc1	1	1	1	0.52	2.01
Fc1ccc(Nc2ncnc3ccc(C4(c5ncccn5)COCCN4)cc23)cc1	C1COCCN1.c1cncnc1	1	1	1	0.54	3.35
Fc1ccc(Nc2ncnc3ccc(-c4cc5c(c(-c6ccccn6)c4)NCC5)cc23)cc1Cl	c1ccccc1	1	1	1	0.5	2.68
N#Cc1cnc2cc(C(C=CC=O)c3ccc4ncnc(Nc5ccc(F)cc5)c4c3)ccc2c1	CC=O.N#Cc1cnc2ccccc2c1	1	1	1	0.51	3.39
O=C(NCN1CC2CC1C(c1cc(F)c(Cl)cc1-c1ccc3ncnc(Nc4cccc(F)c4)c3c1)O2)C1CCOCC1	C1OC2CNC1C2.Fc1ccccc1Cl.c1ccc2ncncc2c1	1	1	1	0.53	4.84
Fc1ccc(Nc2ncnc3ccc(OCCOCc4ccc5[nH]ccc5c4)cc23)cc1Cl	CO.c1ccc2[nH]ccc2c1	1	1	1	0.59	2.47
Clc1cccc(Nc2ncnc3ccc(CNc4c[nH]cn4)cc23)c1	c1c[nH]cn1	1	1	1	0.72	2.58
O=C(NCc1ccc(-c2ccccc2Cl)c(F)c1)c1ccc2ncnc(Nc3ccc(F)cc3)c2c1	CN.Clc1ccccc1.Fc1ccccc1	1	1	1	0.62	2.25
O=C(c1ccc2ncnc(Nc3ccc(F)c(Cl)c3)c2c1)c1ccnnc1Oc1ccc(F)c(Cl)c1F	Fc1cccc(F)c1Cl	1	1	1	0.61	2.87
Fc1ccc(Nc2ncnc3ccc(OCCCN4CCOCC4)cc23)cc1	C1COCCN1	1	1	1	0.58	2.13
CC(Cc1ccc2ncc(F)cc2c1-c1ccc2ncnc(Nc3ccc(F)c(Cl)c3)c2c1)C(F)(F)F	CC(C)C.c1ccc2ncccc2c1	1	1	1	0.62	3.28
C=CC(=O)Nc1cc(Nc2ccc(F)cc2)ccc1C(=O)Cc1ccc2ncnc(-c3ccccn3)c2c1	CC=O.c1ccc2ncncc2c1.c1ccncc1	1	1	1	0.62	2.65
Fc1ccc(Nc2ncnc3ccc(CCCNC=CC=CNOC(F)(F)F)cc23)cc1	OC(F)F	1	1	1	0.66	3.1
C=CC(=O)Nc1ccccc1C(=O)C1=CC=CC(Cc2ncnc3c2Cc2ccccc2-3)C1	c1ccccc1	1	1	1	0.63	3.6
CNCc1cc(C=CC=O)c2ncnc(Nc3ccc(F)c(Cl)c3)c2c1	C=CC=O.CNC	1	1	1	0.59	2.78
COc1ccc(Nc2ncnc3ccc(C(=O)N4CCOCC4)cc23)cc1Cl	C1COCCN1	1	1	1	0.64	2.16
CC(C)(C(=O)C=CC(=O)O)c1cc(-c2ccc3ncnc(Nc4ccc(F)cc4)c3c2)c(F)cc1F	CC.Fc1cccc(F)c1	1	1	1	0.58	2.84
O=C(c1ccc2ncnc(Nc3ccc(F)cc3)c2c1)N1SSCc2ccccc21	SS	1	1	1	0.51	2.82
O=CC=Cc1c(F)cc(CNCCOc2ccc3ncnc(Nc4ccc(F)cc4)c3c2)cc1Br	C=CC=O.CNC.Fc1cccc(Br)c1	1	1	1	0.58	2.75
C=CC(=O)Nc1ncncc1C(Cl)=CC=NCC(=O)N1CCOCC1c1c(Cl)cccc1Br	CCO.Clc1cccc(Br)c1	1	1	1	0.56	4
C=CC(=O)CCCCNc1ccc2ncnc(-c3c(F)cccc3Br)c2c1	C=CC=O.Fc1cccc(Br)c1.c1ccc2ncncc2c1	1	1	1	0.54	2.64
Cc1cccnc1C=C(F)C=CCC=NOc1ccc2ncnc(Nc3ccccc3)c2c1	Cc1cccnc1	1	1	1	0.52	3.26
C=CC(=O)NCCC1CCc2ncnc3ccc(cc23)C(C#CC(F)c2cccc(Cl)c2)=NO1	CC#CC(=NO)c1ccc2ncncc2c1.Clc1ccccc1	1	1	1	0.52	5.27
O=Cc1ccc2ncnc(Nc3ccc(F)c(Cl)c3)c2c1F	C=O.Fc1ccccc1Cl	1	1	1	0.62	2.5
Fc1cccc(COc2cc3ncnc(Nc4ccccc4)c3cc2C2CCCN2CC2CC2)c1Cl	C1CCNC1.Fc1ccccc1Cl.c1ccc2ncncc2c1	1	1	1	0.66	3.07
Cn1cc(CCc2ccc3ncnc(Nc4cccc(Br)c4)c3c2)c(-c2cncnc2)n1	CNC.c1cncnc1	1	1	1	0.69	2.67
Nc1nccc(CN2CCN(c3c(-c4ccc5ncnc(Nc6ccc(F)cc6)c5c4)ccnc3O)CC2)n1	CN1CCNCC1.Nc1ncccn1.Oc1ccccn1	1	1	1	0.51	2.87
O=C(c1ccc(NC=Nc2ccc3ncnc(Nc4ccc(F)cc4)c3c2)cc1)c1cccc(Cl)c1F	C=O.Fc1ccccc1Cl	1	1	1	0.56	2.66
Fc1ccc(Nc2ncnc3ccc(-c4ccc5c(c4)OCO5)cc23)cc1Cl	c1ccccc1	1	1	1	0.56	2.22
Fc1ccc(Nc2ncnc3ccc(C4CC4c4ccc5c(c4)Cc4cn[nH]c4-5)cc23)cc1Cl	C1CC1.c1ccc2c(c1)Cc1cn[nH]c1-2	1	1	1	0.53	3.56
C=CC(=O)NCCCc1cc(-c2ccc(OCC(C)NC(=O)c3ccccc3)c(Cl)c2)c2ncnc(NOc3ccccc3)c2c1	Clc1ccccc1.Oc1ccccc1.c1ccc2ncncc2c1	1	1	1	0.52	3.45
Fc1ccc(Nc2ncnc3ccc(-c4cc(Cl)cc(-c5ccccc5Br)c4)cc23)cc1Cl	Brc1ccccc1.Clc1ccccc1	1	1	1	0.6	2.37
O=C1C=C(O)c2cc(-c3ccc4ncnc(Nc5ccc(F)c(Cl)c5)c4c3N3CCCCC3)cc(SS)c21	SS	1	1	1	0.57	3.27
O=CCN(C(=O)c1ccc2ncnc(Nc3ccc(F)cc3)c2c1)C1CNCCN1	C1CNCCN1.C=O	1	1	1	0.65	3.31
NCc1c(-c2nccc(C3CCNCC3)n2)ccc2ncnc(Nc3ccc(F)c(Cl)c3)c12	C1CCNCC1.c1cncnc1	1	1	1	0.55	2.92
O=C(c1ccc2ncnc(Nc3cccc(Cl)c3)c2c1)c1ccccc1-c1ncc2nc(F)cc(F)c2n1	c1cnc2cncnc2c1	1	1	1	0.58	2.81
O=C(c1ccc2ncnc(Nc3ccc(F)c(Cl)c3)c2c1)N(O)c1ncc(Cl)cn1	Clc1cncnc1.O=CNO	1	1	1	0.63	2.71
O=C(NCCc1ccn(Cc2ncncc2Cl)n1)c1ccc2ncnc(Nc3ccc(F)c(Cl)c3)c2c1	CN.Clc1cncnc1	1	1	1	0.61	2.81
O=C(Cc1ccc2ncnc(Nc3ccc(F)cc3)c2c1)N1CCOC(c2ccc(F)c(Cl)c2)C1	C1COCCN1.Fc1ccccc1Cl	1	1	1	0.66	2.93
C=CC(=O)NCc1c(N2CCC(N)CC2)c(F)n2ncncc12	NC1CCNCC1.c1cc2cncnn2c1	1	1	1	0.5	3.23
NC(=O)c1ncncc1-c1cccc(C(=O)c2ccc3ncnc(Nc4ccc(F)c(Cl)c4)c3c2)c1	c1ccccc1.c1cncnc1	1	1	1	0.53	2.64
Clc1cccc(Nc2ncnc3ccc(C4(N5CCc6ccccc6C5)CC4)cc23)c1	c1ccccc1	1	1	1	0.59	2.6
C=C(CNC(=O)c1ccc2ncnc(Nc3ccc(F)c(Cl)c3)c2c1)C(=O)c1c(F)cccc1Br	C=CC=O.Fc1cccc(Br)c1	1	1	1	0.59	2.72
Nc1c(CCc2ccc3ncnc(Nc4ccc(F)c(Cl)c4)c3c2)cccc1NC(=O)CC(N)C=O	NC(=O)CC(N)C=O.Nc1ccccc1	1	1	1	0.67	3.25
C=CC(=O)NCCNc1ncnc(-c2ccccc2Cl)c1C#Cc1ccc(CN2CCCCC2)cn1	C(#Cc1ccccn1)c1cncnc1.CN.Clc1ccccc1	1	1	1	0.53	2.89
C=CC(=O)NCCCc1ncnc(Nc2ccccc2F)c1CCCCc1cnn(C)c1	CNC.c1cncnc1	1	1	1	0.6	2.79
C=CC(=O)Nc1cc(-c2nc(CCO)c3cc(-c4cccc(Cl)c4)[nH]c3n2)ccc1OC	CC.c1ncc2cc[nH]c2n1	1	1	1	0.55	2.74
O=CC(Nc1ccc(F)c(Cl)c1)(c1ccc2ncnc(Nc3ccc(F)cc3)c2c1)N1CCCC1	C1CCNC1.CC=O.Fc1ccccc1Cl	1	1	1	0.64	3.34
Fc1ccc(Nc2ncnc3ccc(NC=NCNCC4Cc5nc6cn5C4C6)cc23)cc1Cl	c1c[nH]cn1	1	1	1	0.51	5
CON=CCc1c(C=O)c(C(CCl)c2ccccc2)cc2ncnc(Nc3ccccc3)c12	C=O.CCCl.c1ccccc1	1	1	1	0.51	3.5
C=CC(=O)Nc1ccc2ncnc(C3(C(=O)C(F)(F)F)CCN(c4ccccc4)CC3)c2c1	C1CCNCC1.O=CC(F)(F)F.c1ccc2ncncc2c1	1	1	1	0.59	2.9
O=C(c1ccc2ncnc(Nc3ccccc3)c2c1)c1ccc(F)c(Cl)c1F	Fc1cccc(F)c1Cl	1	1	1	0.55	2.26
CC(=O)c1cc2c(Nc3ccc(F)c(Cl)c3)ncnc2cc1-c1nc2ccccc2cc1C#N	CC=O.N#Cc1cnc2ccccc2c1	1	1	1	0.63	2.65
O=C(c1ccc2ncnc(Nc3cccc(Cl)c3)c2c1)N1CCOCC1	C1COCCN1	1	1	1	0.69	2.1
C=CC(=O)NCCCCc1cc(F)cc(Br)c1-c1ccc2ncnc(C=CC=O)c2c1	C=CC=O.CCC.Fc1cccc(Br)c1.c1ccc2ncncc2c1	1	1	1	0.55	3.08
Fc1ccc(Nc2ncnc3ccc(CCc4nnco4)cc23)cc1	c1nnco1	1	1	1	0.69	2.45
N#Cc1cnc2cc(CC(=O)C=CCCCCc3ccc4ncnc(Nc5ccc(F)cc5)c4c3)ccc2c1	CC=O.N#Cc1cnc2ccccc2c1	1	1	1	0.68	2.79
O=C1Nc2nc(-c3ccc4ncnc(NC5=CC=CSC=C5)c4c3)ncc2C1c1ccc(F)c(Cl)c1	Fc1ccccc1Cl.O=C1Cc2cncnc2N1	1	1	1	0.53	3.91
O=C(C=Cc1ncnc2ccc(-c3ccc(F)cc3Br)cc12)c1ccc2ncnc(Nc3ccc(F)c(Cl)c3)c2c1	C=CC=O.Fc1cccc(Br)c1.c1ccc2ncncc2c1	1	1	1	0.55	2.89
Fc1cc(Nc2ncnc3ccc(Oc4cccc(NC5CNC5)c4)cc23)cnc1F	c1ccccc1	1	1	1	0.52	2.65
CCc1c(C=CC=CCC2COCCN2N=O)ccc2ncnc(Nc3ccc(F)cc3)c12	C1COCCN1	1	1	1	0.57	3.68
O=CNc1ncc(-c2ccc3ncnc(Nc4ccc(F)cc4)c3c2)c2ccsc12	NC=O.c1cc2ccsc2cn1	1	1	1	0.55	2.69
O=C(Nc1cc(Cl)cc2c1NCC2)Oc1ccc2ncnc(Nc3ccc(F)c(Cl)c3)c2c1	c1ccccc1	1	1	1	0.55	2.7
[truncated: 98,001 more rows]
